# Supplementary material for: Knowledge, skills and attitudes of hospital pharmacists in the use of information technology and electronic tools to support clinical practice: A Brazilian survey
Source: PLoS One. 2017 Dec 22;12(12):e0189918. doi: 10.1371/journal.pone.0189918 (PMC5741238; doi:10.1371/journal.pone.0189918)
Supplement: S2 Appendix — (XLSX) [file pone.0189918.s002.xlsx]

## Sheet: Respostas do Formulário 1
S2 Apendix. Data file of the study ( 348)
1. What is the Brazilian state where you work?	2. What is your gender?	3. What is your age group?	4. Devices you own for personal use(1):	4. Devices you own for personal use(2):	4. Devices you own for personal use(3):	4. Devices you own for personal use(4):	5. Which web browser do you use most often for internet access?	6. How many hours per week do you estimate that you use a desktop computer, laptop, tablet and smartphone with internet access?	7. Your internet and software skills; assess your ability to: [internet: search a page ]	7. Your internet and software skills; assess your ability to: [Download a file from an internet site]	7. Your internet and software skills; assess your ability to: [Search MeSH terms]	7. Your internet and software skills; assess your ability to: [Search articles in databases (e.g: PubMed, Medline, BVS/Bireme, etc) ]	7. Your internet and software skills; assess your ability to: [Perform efficient management of information for application in clinical practice ]	7. Your internet and software skills; assess your ability to: [Use spreadsheet (e.g.:Excel)]	7. Your internet and software skills; assess your ability to: [Use Statistical Analysis Software: Epi Info]	7. Your internet and software skills; assess your ability to: [Use Statistical Analysis Software: SPSSf]	8. Have you received formal education to use / perform: [Internet]	8. Have you received formal education to use / perform: [Text editor (e. g.: Word)]	8. Have you received formal education to use / perform: [Spreadsheet (e. g. : Excel)]	8. Have you received formal education to use / perform: [Epi Info]	8. Have you received formal education to use / perform: [SPSS]	8. Have you received formal education to use / perform: [Search MeSH terms]	8. Have you received formal education to use / perform: [Search in database (e.g.: BVS/Bireme, PubMed)]	10. How frequently do you search for information in clinical practice? [Google]	10. How frequently do you search for information in clinical practice?: [Google Scholar]	10. How frequently do you search for information in clinical practice? [BVS/Bireme]	10. How frequently do you search for information in clinical practice? [PubMed]	10. How frequently do you search for information in clinical practice? [MD Consult]	10. How frequently do you search for information in clinical practice? [UpToDate]	10. How frequently do you search for information in clinical practice? [Scopus]	10. How frequently do you search for information in clinical practice? [Medscape]	10. How frequently do you search for information in clinical practice? [Micromedex]	11. Rate your ability to use the tools below: [Google]	11. Rate your ability to use the tools below: [Google Scholar]	11. Rate your ability to use the tools below: [BVS/Bireme]	11. Rate your ability to use the tools below: [MD Consult]	11. Rate your ability to use the tools below: [UpToDate]	11. Rate your ability to use the tools below: [Scopus]	11. Rate your ability to use the tools below: [Medscape]	11. Rate your ability to use the tools below: [Micromedex]	11. Rate your ability to use the tools below: [PubMed]	12. Please answer the following with your level of agreement: [I have access to computer use in my work environment]	12. Please answer the following with your level of agreement: [I have internet access in my work environment]	12. Please answer the following with your level of agreement: [I have access to databases like UpToDate, MD Consult or other in my work environment]	12. Please answer the following with your level of agreement: [I need to expand my knowledge about using evidence-based information search tools to improve my performance in clinical activities]	12. Please answer the following with your level of agreement: [Having internet access helps in the pharmacist's clinical practice]	13. In my workplace I use the computer to:	13. In my workplace I use the computer to:	13. In my workplace I use the computer to:
Paraná – PR	Female	Over 50 years	Laptop	Tablet			Safari	>15h	Very capable	Very capable	Very capable	Very capable	Capable	Very capable	Somewhat incapable	Somewhat incapable	No	No	No	No	No	No	Yes	Daily	Rarely (less than once a month)	Rarely (less than once a month)	Weekly	Never used	Weekly	Never used	Weekly	Daily	Capable	Incapable	Incapable	Incapable	Capable	Incapable	Capable	Capable	Capable	I totally agree	I totally agree	I totally agree	I totally agree	I totally agree	Search for technical information
Rio Grande do Sul – RS	Female	41 to 50 years	Desktop computer	Smartphone	Tablet		Safari	11 - 15h	Very capable	Very capable	Very capable	Capable	Capable	Capable	Somewhat incapable	Somewhat incapable	No	No	No	Yes	Yes	Yes	Yes	Daily	2 to 3 times a month	Once a month	Rarely (less than once a month)	Never used	Once a month	Rarely (less than once a month)	Rarely (less than once a month)	2 to 3 times a month	Very Capable	Capable	Capable	Incapable	Somewhat incapable	Incapable	Capable	Capable	Capable	I totally agree	I totally agree	I totally agree	Partially disagree	I totally agree	Control and dispense medicines	Exchange information by e-mail or intranet	Search for technical information
Rio Grande do Norte – RN	Male	31 to 40 years	Laptop	Smartphone	Tablet		Safari	>15h	Very capable	Very capable	Capable	Capable	Capable	Capable	Somewhat incapable	Somewhat incapable	No	No	No	No	No	No	No	Daily	Rarely (less than once a month)	Rarely (less than once a month)	Rarely (less than once a month)	Rarely (less than once a month)	Rarely (less than once a month)	Rarely (less than once a month)	Daily	Daily	Very Capable	Capable	Capable	Somewhat incapable	Capable	Somewhat incapable	Very Capable	Very Capable	Somewhat incapable	I totally agree	I totally agree	Partially agree	I totally agree	I totally agree	Control and dispense medicines	Exchange information by e-mail or intranet	Search for technical information
São Paulo – SP	Male	31 to 40 years	Desktop computer	Smartphone			Safari	6 - 10h	Very capable	Very capable	Capable	Capable	Capable	Somewhat incapable	Incapable	Incapable	No	No	No	No	No	No	No	Weekly	Once a month	Rarely (less than once a month)	Rarely (less than once a month)	Rarely (less than once a month)	Rarely (less than once a month)	Rarely (less than once a month)	Weekly	2 to 3 times a month	Capable	Capable	Somewhat incapable	Somewhat incapable	Capable	Somewhat incapable	Capable	Capable	Capable	Partially agree	Partially agree	I totally agree	Partially agree	I totally agree	Exchange information by e-mail or intranet	Search for technical information
Amapá – AP	Male	31 to 40 years	Desktop computer	Laptop	Smartphone		Mozilla Firefox	11 - 15h	Very capable	Very capable	Somewhat incapable	Incapable	Somewhat incapable	Very capable	Incapable	Incapable	No	No	No	No	No	No	No	Daily	Never used	Never used	Rarely (less than once a month)	Never used	Never used	Never used	Rarely (less than once a month)	Never used	Very Capable	Incapable	Incapable	Incapable	Incapable	Incapable	Incapable	Incapable	Somewhat incapable	I totally agree	Partially agree	Totally disagree	I totally agree	I totally agree	Control and dispense medicines	Exchange information by e-mail or intranet	Search for technical information
Minas Gerais – MG	Female	31 to 40 years	Laptop	Smartphone			Mozilla Firefox	11 - 15h	Very capable	Very capable	Very capable	Very capable	Very capable	Very capable	Capable	Capable	Yes	Yes	Yes	Yes	Yes	Yes	Yes	Daily	Daily	Daily	Daily	Rarely (less than once a month)	Daily	Never used	2 to 3 times a month	2 to 3 times a month	Very Capable	Very Capable	Very Capable	Somewhat incapable	Very Capable	Somewhat incapable	Very Capable	Very Capable	Very Capable	I totally agree	I totally agree	Partially agree	I do not agree or disagree	I totally agree	Control and dispense medicines	Exchange information by e-mail or intranet	Search for technical information
Espírito Santo – ES	Male	31 to 40 years	Laptop	Smartphone	Tablet		Mozilla Firefox	>15h	Very capable	Very capable	Very capable	Very capable	Capable	Capable	Capable	Capable	No	No	No	No	No	Yes	Yes	Daily	Never used	Never used	Weekly	Never used	Never used	Never used	Weekly	Daily	Capable	Incapable	Incapable	Incapable	Incapable	Incapable	Capable	Capable	Capable	I totally agree	I totally agree	I do not agree or disagree	Partially agree	I totally agree	Exchange information by e-mail or intranet	Search for technical information
Maranhão – MA	Male	31 to 40 years	Desktop computer	Smartphone	Tablet		Mozilla Firefox	1 - 5h	Very capable	Very capable	Capable	Capable	Capable	Capable	Somewhat incapable	Somewhat incapable	No	No	No	No	No	Yes	Yes	Daily	2 to 3 times a month	2 to 3 times a month	2 to 3 times a month	2 to 3 times a month	2 to 3 times a month	2 to 3 times a month	Weekly	Daily	Capable	Somewhat incapable	Somewhat incapable	Incapable	Incapable	Incapable	Capable	Capable	Somewhat incapable	I totally agree	I totally agree	I totally agree	I totally agree	I totally agree	Exchange information by e-mail or intranet	Search for technical information
Amapá – AP	Male	26 to 30 years	Desktop computer				Mozilla Firefox	6 - 10h	Very capable	Very capable	Very capable	Very capable	Capable	Somewhat incapable	Somewhat incapable	Somewhat incapable	No	No	No	No	No	Yes	Yes	Daily	Once a month	Rarely (less than once a month)	2 to 3 times a month	Never used	Never used	Weekly	Weekly	Daily	Very Capable	Very Capable	Capable	Somewhat incapable	Somewhat incapable	Very Capable	Very Capable	Very Capable	Very Capable	I totally agree	I totally agree	Partially agree	I totally agree	I totally agree	Control and dispense medicines	Exchange information by e-mail or intranet	Search for technical information
Mato Grosso do Sul – MS	Female	31 to 40 years	Laptop	Smartphone			Mozilla Firefox	6 - 10h	Very capable	Capable	Capable	Capable	Capable	Capable	Incapable	Incapable	No	No	No	No	No	No	No	Daily	Once a month	Rarely (less than once a month)	Rarely (less than once a month)	Never used	Rarely (less than once a month)	Never used	Once a month	Once a month	Capable	Capable	Somewhat incapable	Incapable	Somewhat incapable	Incapable	Somewhat incapable	Somewhat incapable	Somewhat incapable	Partially agree	Partially agree	Partially agree	I totally agree	I totally agree	Search for technical information
Sergipe – SE	Female	31 to 40 years	Laptop	Smartphone			Mozilla Firefox	1 - 5h	Very capable	Very capable	Capable	Capable	Capable	Capable	Incapable	Incapable	No	No	No	No	No	Yes	Yes	Daily	Rarely (less than once a month)	Once a month	2 to 3 times a month	Never used	Daily	Never used	Weekly	Daily	Very Capable	Capable	Somewhat incapable	Incapable	Very Capable	Incapable	Capable	Very Capable	Capable	I totally agree	I totally agree	I totally agree	Partially agree	I totally agree	Control and dispense medicines	Exchange information by e-mail or intranet	Search for technical information
Ceará – CE	Female	31 to 40 years	Laptop	Smartphone			Mozilla Firefox	6 - 10h	Very capable	Very capable	Very capable	Capable	Capable	Capable	Somewhat incapable	Somewhat incapable	No	No	No	No	No	Yes	Yes	Daily	Daily	Weekly	2 to 3 times a month	2 to 3 times a month	2 to 3 times a month	Never used	Rarely (less than once a month)	Rarely (less than once a month)	Very Capable	Very Capable	Capable	Incapable	Capable	Incapable	Somewhat incapable	Capable	Capable	I totally agree	Partially disagree	Partially disagree	Partially agree	I totally agree	Control and dispense medicines	Exchange information by e-mail or intranet	Search for technical information
São Paulo – SP	Female	26 to 30 years	Laptop	Smartphone			Mozilla Firefox	1 - 5h	Very capable	Capable	Capable	Capable	Capable	Very capable	Incapable	Incapable	No	No	No	No	No	Yes	Yes	Daily	Daily	Never used	Weekly	Never used	Daily	Never used	Weekly	Daily	Very Capable	Very Capable	Incapable	Incapable	Very Capable	Incapable	Somewhat incapable	Capable	Capable	I totally agree	I totally agree	I totally agree	I totally agree	I totally agree	Control and dispense medicines	Exchange information by e-mail or intranet	Search for technical information
Minas Gerais – MG	Female	31 to 40 years	Laptop	Smartphone	Tablet		Mozilla Firefox	>15h	Very capable	Very capable	Capable	Capable	Somewhat incapable	Capable	Incapable	Incapable	No	No	No	No	No	No	No	Weekly	Rarely (less than once a month)	Rarely (less than once a month)	Rarely (less than once a month)	Rarely (less than once a month)	Rarely (less than once a month)	Rarely (less than once a month)	Weekly	Daily	Capable	Capable	Capable	Incapable	Somewhat incapable	Incapable	Capable	Capable	Capable	I totally agree	I totally agree	I do not agree or disagree	I totally agree	I totally agree	Search for technical information
Minas Gerais – MG	Female	31 to 40 years	Laptop	Smartphone	Tablet		Mozilla Firefox	6 - 10h	Very capable	Very capable	Very capable	Capable	Capable	Capable	Somewhat incapable	Somewhat incapable	Yes	Yes	Yes	No	No	Yes	Yes	Daily	Daily	Weekly	Weekly	Weekly	Daily	Weekly	Daily	Daily	Very Capable	Capable	Capable	Capable	Very Capable	Capable	Very Capable	Very Capable	Capable	I totally agree	Partially agree	Partially agree	I totally agree	I totally agree	Control and dispense medicines	Exchange information by e-mail or intranet	Search for technical information
São Paulo – SP	Female	31 to 40 years	Laptop	Smartphone	Tablet		Mozilla Firefox	6 - 10h	Very capable	Very capable	Capable	Capable	Capable	Very capable	Incapable	Incapable	Yes	Yes	Yes	No	No	Yes	Yes	Daily	Weekly	Once a month	Once a month	Never used	Daily	Never used	Never used	Daily	Very Capable	Very Capable	Capable	Incapable	Very Capable	Incapable	Incapable	Very Capable	Capable	I totally agree	I totally agree	I totally agree	Partially agree	I totally agree	Exchange information by e-mail or intranet	Search for technical information
Amazonas – AM	Male	31 to 40 years	Desktop computer				Mozilla Firefox	>15h	Very capable	Very capable	Capable	Capable	Capable	Capable	Incapable	Incapable	Yes	Yes	Yes	No	No	No	No	Daily	Never used	Rarely (less than once a month)	Never used	Never used	Never used	Never used	Rarely (less than once a month)	Rarely (less than once a month)	Capable	Somewhat incapable	Somewhat incapable	Incapable	Incapable	Incapable	Incapable	Somewhat incapable	Somewhat incapable	I totally agree	Partially agree	I totally agree	I totally agree	I totally agree	Control and dispense medicines	Exchange information by e-mail or intranet	Search for technical information
Minas Gerais – MG	Female	26 to 30 years	Desktop computer	Laptop	Smartphone	Tablet	Mozilla Firefox	>15h	Very capable	Very capable	Very capable	Very capable	Very capable	Very capable	Incapable	Incapable	No	No	No	No	No	No	No	Daily	Daily	Daily	Daily	Daily	Daily	Daily	Daily	Daily	Very Capable	Very Capable	Capable	Capable	Capable	Capable	Capable	Capable	Capable	I totally agree	I totally agree	Partially agree	I totally agree	I totally agree	Control and dispense medicines	Exchange information by e-mail or intranet	Search for technical information
São Paulo – SP	Female	26 to 30 years	Desktop computer	Smartphone			Mozilla Firefox	1 - 5h	Very capable	Capable	Capable	Capable	Capable	Capable	Incapable	Incapable	Yes	Yes	Yes	No	No	No	Yes	Daily	Rarely (less than once a month)	Rarely (less than once a month)	2 to 3 times a month	Never used	Daily	Never used	Never used	Daily	Capable	Capable	Somewhat incapable	Incapable	Capable	Incapable	Incapable	Capable	Somewhat incapable	I totally agree	I totally agree	Partially agree	I totally agree	I totally agree	Control and dispense medicines	Exchange information by e-mail or intranet	Search for technical information
Rio Grande do Sul – RS	Female	22 to 25 years	Laptop	Smartphone			Mozilla Firefox	>15h	Very capable	Very capable	Very capable	Capable	Capable	Very capable	Somewhat incapable	Somewhat incapable	Yes	Yes	Yes	No	No	Yes	Yes	Daily	Weekly	Once a month	Rarely (less than once a month)	Rarely (less than once a month)	Once a month	Rarely (less than once a month)	Rarely (less than once a month)	Daily	Very Capable	Very Capable	Capable	Somewhat incapable	Capable	Somewhat incapable	Somewhat incapable	Very Capable	Capable	Partially agree	I totally agree	I totally agree	I totally agree	I totally agree	Control and dispense medicines	Exchange information by e-mail or intranet	Search for technical information
Maranhão – MA	Female	31 to 40 years	Laptop	Smartphone	Tablet		Mozilla Firefox	6 - 10h	Very capable	Very capable	Capable	Capable	Capable	Very capable	Incapable	Incapable	Yes	Yes	Yes	No	No	Yes	Yes	Daily	2 to 3 times a month	Weekly	Weekly	Never used	Weekly	Rarely (less than once a month)	2 to 3 times a month	Daily	Very Capable	Very Capable	Capable	Incapable	Capable	Somewhat incapable	Somewhat incapable	Very Capable	Very Capable	I totally agree	I totally agree	Partially disagree	I totally agree	I totally agree	Exchange information by e-mail or intranet	Search for technical information
Piauí – PI	Female	31 to 40 years	Desktop computer	Laptop	Smartphone		Mozilla Firefox	1 - 5h	Very capable	Very capable	Very capable	Very capable	Very capable	Very capable	Capable	Somewhat incapable	Yes	Yes	Yes	No	No	No	No	Daily	Daily	Weekly	Daily	Weekly	Weekly	Weekly	Weekly	Daily	Very Capable	Very Capable	Very Capable	Capable	Capable	Capable	Capable	Very Capable	Very Capable	I totally agree	I totally agree	Partially agree	I totally agree	I totally agree	Control and dispense medicines	Exchange information by e-mail or intranet	Search for technical information
Tocantins - TO	Female	31 to 40 years	Laptop	Smartphone			Mozilla Firefox	6 - 10h	Capable	Capable	Capable	Capable	Somewhat incapable	Somewhat incapable	Incapable	Somewhat incapable	No	No	No	No	Yes	Yes	Yes	Daily	Rarely (less than once a month)	Rarely (less than once a month)	Daily	Never used	Daily	Rarely (less than once a month)	Daily	Daily	Very Capable	Very Capable	Somewhat incapable	Somewhat incapable	Capable	Somewhat incapable	Very Capable	Very Capable	Very Capable	I totally agree	I totally agree	I totally agree	Partially agree	I totally agree	Control and dispense medicines	Exchange information by e-mail or intranet	Search for technical information
São Paulo – SP	Male	26 to 30 years	Desktop computer	Smartphone	Tablet		Mozilla Firefox	>15h	Very capable	Very capable	Capable	Capable	Somewhat incapable	Capable	Incapable	Incapable	Yes	Yes	Yes	No	No	No	No	Weekly	Once a month	Never used	Weekly	Never used	2 to 3 times a month	2 to 3 times a month	Once a month	Daily	Capable	Somewhat incapable	Somewhat incapable	Somewhat incapable	Somewhat incapable	Somewhat incapable	Capable	Capable	Capable	Partially agree	I totally agree	I totally agree	I totally agree	I totally agree	Control and dispense medicines	Exchange information by e-mail or intranet	Search for technical information
Santa Catarina – SC	Female	22 to 25 years	Desktop computer				Mozilla Firefox	1 - 5h	Very capable	Very capable	Very capable	Very capable	Very capable	Very capable	Very capable	Very capable	Yes	Yes	Yes	No	No	No	No	Daily	Weekly	Never used	Once a month	Never used	Never used	Never used	Never used	Never used	Very Capable	Very Capable	Incapable	Incapable	Incapable	Incapable	Incapable	Incapable	Capable	I totally agree	I totally agree	I totally agree	I totally agree	I totally agree	Exchange information by e-mail or intranet	Search for technical information
Bahia - BA	Female	26 to 30 years	Desktop computer	Laptop	Tablet		Mozilla Firefox	>15h	Very capable	Very capable	Very capable	Very capable	Very capable	Very capable	Somewhat incapable	Capable	Yes	Yes	Yes	No	No	Yes	Yes	Daily	Daily	Weekly	Daily	Never used	Daily	Daily	Weekly	Daily	Very Capable	Very Capable	Very Capable	Incapable	Very Capable	Very Capable	Very Capable	Very Capable	Very Capable	I totally agree	I totally agree	I totally agree	I totally agree	I totally agree	Search for technical information
Mato Grosso – MT	Male	41 to 50 years	Laptop				Mozilla Firefox	1 - 5h	Very capable	Very capable	Very capable	Capable	Very capable	Capable	Somewhat incapable	Somewhat incapable	Yes	No	No	No	No	Yes	No	Daily	Never used	Never used	Never used	Never used	Never used	Never used	Never used	Never used	Very Capable	Incapable	Incapable	Incapable	Incapable	Incapable	Incapable	Incapable	Incapable	I totally agree	I totally agree	I totally agree	I totally agree	I totally agree	Control and dispense medicines	Exchange information by e-mail or intranet	Search for technical information
São Paulo – SP	Male	26 to 30 years	Laptop	Smartphone			Mozilla Firefox	>15h	Very capable	Very capable	Very capable	Capable	Capable	Capable	Incapable	Incapable	Yes	Yes	Yes	No	No	Yes	Yes	Daily	Daily	2 to 3 times a month	2 to 3 times a month	Never used	Never used	Never used	Weekly	Weekly	Very Capable	Very Capable	Capable	Incapable	Incapable	Incapable	Capable	Capable	Capable	I totally agree	I totally agree	Totally disagree	Partially agree	I totally agree	Control and dispense medicines	Exchange information by e-mail or intranet	Search for technical information
Paraná – PR	Female	22 to 25 years	Desktop computer	Laptop			Mozilla Firefox	6 - 10h	Very capable	Very capable	Capable	Capable	Capable	Capable	Somewhat incapable	Somewhat incapable	No	No	No	No	No	No	Yes	Daily	Weekly	Never used	2 to 3 times a month	Never used	Never used	Rarely (less than once a month)	Rarely (less than once a month)	Weekly	Very Capable	Very Capable	Incapable	Incapable	Incapable	Incapable	Somewhat incapable	Capable	Somewhat incapable	I totally agree	I totally agree	I totally agree	I totally agree	I totally agree	Control and dispense medicines	Exchange information by e-mail or intranet	Search for technical information
Tocantins - TO	Female	31 to 40 years	Desktop computer	Laptop	Smartphone	Tablet	Mozilla Firefox	6 - 10h	Capable	Capable	Capable	Capable	Capable	Capable	Incapable	Incapable	Yes	Yes	Yes	No	No	Yes	Yes	Daily	2 to 3 times a month	Daily	Daily	Never used	Never used	Never used	Rarely (less than once a month)	2 to 3 times a month	Very Capable	Capable	Capable	Incapable	Incapable	Incapable	Somewhat incapable	Somewhat incapable	Somewhat incapable	I totally agree	I totally agree	I do not agree or disagree	Partially agree	I totally agree	Control and dispense medicines	Exchange information by e-mail or intranet	Search for technical information
Amazonas – AM	Female	31 to 40 years	Desktop computer	Laptop			Mozilla Firefox	1 - 5h	Capable	Capable	Capable	Capable	Capable	Somewhat incapable	Somewhat incapable	Somewhat incapable	Yes	Yes	Yes	Yes	Yes	Yes	Yes	Daily	Daily	Weekly	Weekly	Weekly	Weekly	Weekly	Weekly	Weekly	Capable	Capable	Somewhat incapable	Somewhat incapable	Somewhat incapable	Somewhat incapable	Somewhat incapable	Somewhat incapable	Somewhat incapable	Partially agree	Partially agree	Partially agree	I totally agree	I totally agree	Control and dispense medicines	Search for technical information
Rio Grande do Norte – RN	Female	31 to 40 years	Desktop computer	Laptop	Smartphone		Mozilla Firefox	11 - 15h	Capable	Capable	Capable	Somewhat incapable	Somewhat incapable	Capable	Incapable	Incapable	No	No	No	No	No	No	No	Daily	Rarely (less than once a month)	Never used	Never used	Never used	Never used	Never used	Rarely (less than once a month)	Never used	Very Capable	Somewhat incapable	Incapable	Incapable	Incapable	Incapable	Somewhat incapable	Incapable	Incapable	I totally agree	I totally agree	I totally agree	I totally agree	I totally agree	Control and dispense medicines	Exchange information by e-mail or intranet	Search for technical information
Mato Grosso – MT	Male	31 to 40 years	Desktop computer	Smartphone			Mozilla Firefox	>15h	Very capable	Very capable	Very capable	Capable	Somewhat incapable	Somewhat incapable	Incapable	Incapable	No	Yes	No	No	No	No	No	Rarely (less than once a month)	Never used	Never used	Never used	Never used	Never used	Never used	Never used	Never used	Capable	Incapable	Incapable	Incapable	Incapable	Incapable	Incapable	Incapable	Incapable	Partially agree	Partially agree	Totally disagree	Partially disagree	I totally agree	Control and dispense medicines	Exchange information by e-mail or intranet
Distrito Federal - DF	Male	41 to 50 years	Desktop computer	Laptop	Smartphone	Tablet	Mozilla Firefox	>15h	Very capable	Very capable	Very capable	Very capable	Very capable	Very capable	Very capable	Very capable	Yes	Yes	Yes	Yes	No	Yes	Yes	Daily	2 to 3 times a month	Weekly	Weekly	Rarely (less than once a month)	Rarely (less than once a month)	Never used	Once a month	Daily	Very Capable	Very Capable	Very Capable	Incapable	Incapable	Incapable	Capable	Capable	Capable	I totally agree	I totally agree	Totally disagree	Partially agree	I totally agree	Control and dispense medicines	Exchange information by e-mail or intranet	Search for technical information
Paraná – PR	Female	22 to 25 years	Laptop	Smartphone			Mozilla Firefox	>15h	Very capable	Very capable	Very capable	Very capable	Capable	Capable	Somewhat incapable	Somewhat incapable	Yes	Yes	Yes	No	No	No	Yes	Daily	Weekly	Weekly	Weekly	Never used	Weekly	2 to 3 times a month	Never used	Daily	Very Capable	Very Capable	Capable	Incapable	Capable	Capable	Incapable	Very Capable	Very Capable	I totally agree	I totally agree	I totally agree	Partially disagree	I totally agree	Control and dispense medicines	Exchange information by e-mail or intranet	Search for technical information
São Paulo – SP	Female	26 to 30 years	Desktop computer				Mozilla Firefox	>15h	Very capable	Capable	Capable	Capable	Capable	Capable	Somewhat incapable	Somewhat incapable	No	No	No	No	No	Yes	Yes	Daily	Weekly	2 to 3 times a month	2 to 3 times a month	Never used	2 to 3 times a month	Never used	Weekly	2 to 3 times a month	Very Capable	Very Capable	Capable	Incapable	Very Capable	Incapable	Very Capable	Very Capable	Capable	I totally agree	I totally agree	Partially agree	Partially agree	I totally agree	Control and dispense medicines	Exchange information by e-mail or intranet	Search for technical information
São Paulo – SP	Female	41 to 50 years	Desktop computer				Mozilla Firefox	11 - 15h	Capable	Capable	Capable	Capable	Somewhat incapable	Capable	Somewhat incapable	Somewhat incapable	No	Yes	Yes	No	No	No	Yes	Daily	2 to 3 times a month	2 to 3 times a month	Daily	2 to 3 times a month	Daily	Rarely (less than once a month)	Rarely (less than once a month)	Daily	Capable	Capable	Somewhat incapable	Somewhat incapable	Capable	Somewhat incapable	Somewhat incapable	Capable	Capable	I totally agree	I totally agree	I totally agree	I totally agree	I totally agree	Control and dispense medicines	Exchange information by e-mail or intranet	Search for technical information
Goiás – GO	Female	26 to 30 years	Laptop	Smartphone			Mozilla Firefox	6 - 10h	Very capable	Very capable	Capable	Capable	Capable	Somewhat incapable	Incapable	Incapable	Yes	Yes	Yes	No	No	No	No	Daily	Daily	Weekly	Weekly	Never used	Never used	Never used	Daily	Daily	Very Capable	Very Capable	Capable	Incapable	Incapable	Incapable	Capable	Capable	Capable	Partially agree	Partially disagree	Totally disagree	I totally agree	I totally agree	Control and dispense medicines	Exchange information by e-mail or intranet
Rio Grande do Norte – RN	Female	26 to 30 years	Laptop	Smartphone	Tablet		Mozilla Firefox	>15h	Very capable	Very capable	Very capable	Very capable	Very capable	Very capable	Very capable	Incapable	No	Yes	Yes	No	No	Yes	Yes	Daily	Rarely (less than once a month)	Rarely (less than once a month)	Rarely (less than once a month)	Never used	Daily	Never used	Rarely (less than once a month)	Daily	Very Capable	Very Capable	Very Capable	Incapable	Very Capable	Incapable	Capable	Very Capable	Very Capable	I totally agree	I totally agree	Partially agree	I totally agree	I totally agree	Control and dispense medicines	Search for technical information
Rio Grande do Norte – RN	Male	26 to 30 years	Laptop	Smartphone			Mozilla Firefox	11 - 15h	Very capable	Very capable	Very capable	Very capable	Capable	Very capable	Somewhat incapable	Capable	No	Yes	Yes	No	No	Yes	Yes	Weekly	Rarely (less than once a month)	Daily	2 to 3 times a month	Never used	Daily	Rarely (less than once a month)	Rarely (less than once a month)	Daily	Very Capable	Somewhat incapable	Capable	Incapable	Capable	Capable	Somewhat incapable	Capable	Capable	Partially agree	I totally agree	I totally agree	Partially agree	I totally agree	Search for technical information
Rio Grande do Norte – RN	Male	31 to 40 years	Laptop	Smartphone	Tablet		Mozilla Firefox	11 - 15h	Very capable	Very capable	Capable	Capable	Very capable	Very capable	Incapable	Incapable	No	No	Yes	No	No	Yes	Yes	Daily	Daily	Rarely (less than once a month)	Rarely (less than once a month)	Never used	Rarely (less than once a month)	Never used	Never used	Rarely (less than once a month)	Very Capable	Very Capable	Incapable	Incapable	Somewhat incapable	Incapable	Incapable	Capable	Somewhat incapable	I totally agree	I totally agree	Totally disagree	I totally agree	I totally agree	Control and dispense medicines	Exchange information by e-mail or intranet	Search for technical information
Rio Grande do Norte – RN	Female	Over 50 years	Laptop				Mozilla Firefox	1 - 5h	Capable	Capable	Capable	Capable	Capable	Capable	Somewhat incapable	Somewhat incapable	No	No	No	No	No	No	No	Daily	Never used	Never used	Never used	Never used	Never used	Never used	Never used	Never used	Very Capable	Incapable	Incapable	Incapable	Incapable	Incapable	Incapable	Incapable	Incapable	Partially agree	Partially agree	Partially disagree	I totally agree	I totally agree	Control and dispense medicines	Exchange information by e-mail or intranet	Search for technical information
Rio Grande do Norte – RN	Female	31 to 40 years	Desktop computer	Laptop	Smartphone		Mozilla Firefox	>15h	Very capable	Very capable	Very capable	Very capable	Capable	Capable	Incapable	Incapable	No	No	No	No	No	No	No	Daily	2 to 3 times a month	2 to 3 times a month	2 to 3 times a month	Never used	Weekly	Never used	2 to 3 times a month	Rarely (less than once a month)	Very Capable	Capable	Capable	Somewhat incapable	Very Capable	Incapable	Capable	Capable	Capable	I totally agree	I totally agree	I totally agree	I totally agree	I totally agree	Control and dispense medicines	Exchange information by e-mail or intranet	Search for technical information
São Paulo – SP	Female	41 to 50 years	Desktop computer	Smartphone			Mozilla Firefox	>15h	Very capable	Very capable	Capable	Very capable	Capable	Capable	Somewhat incapable	Somewhat incapable	No	Yes	Yes	No	No	Yes	Yes	Rarely (less than once a month)	Rarely (less than once a month)	2 to 3 times a month	2 to 3 times a month	2 to 3 times a month	Weekly	Weekly	Daily	Daily	Very Capable	Very Capable	Capable	Capable	Capable	Capable	Capable	Capable	Capable	I totally agree	I totally agree	I totally agree	I totally agree	I totally agree	Control and dispense medicines	Exchange information by e-mail or intranet	Search for technical information
Ceará – CE	Male	31 to 40 years	Laptop	Smartphone	Tablet		Mozilla Firefox	6 - 10h	Very capable	Very capable	Capable	Capable	Capable	Somewhat incapable	Somewhat incapable	Incapable	Yes	Yes	Yes	Yes	No	Yes	Yes	Daily	2 to 3 times a month	Weekly	Weekly	2 to 3 times a month	Weekly	2 to 3 times a month	Weekly	Weekly	Very Capable	Capable	Capable	Capable	Capable	Somewhat incapable	Capable	Very Capable	Capable	I totally agree	I totally agree	I do not agree or disagree	I totally agree	I totally agree	Control and dispense medicines	Exchange information by e-mail or intranet	Search for technical information
Rio Grande do Norte – RN	Female	31 to 40 years	Laptop	Smartphone			Mozilla Firefox	6 - 10h	Very capable	Capable	Somewhat incapable	Capable	Capable	Somewhat incapable	Incapable	Incapable	Yes	Yes	Yes	No	No	Yes	Yes	Daily	Never used	Weekly	Daily	Never used	Daily	Never used	Never used	Daily	Capable	Somewhat incapable	Capable	Incapable	Capable	Incapable	Incapable	Capable	Capable	I totally agree	I totally agree	I totally agree	I totally agree	I totally agree	Control and dispense medicines	Exchange information by e-mail or intranet	Search for technical information
Minas Gerais – MG	Female	Over 50 years	Desktop computer	Smartphone			Mozilla Firefox	>15h	Very capable	Very capable	Very capable	Capable	Very capable	Somewhat incapable	Incapable	Incapable	No	Yes	Yes	No	No	No	No	Daily	Never used	Never used	Never used	Never used	Never used	Never used	Never used	Never used	Very Capable	Incapable	Incapable	Incapable	Incapable	Incapable	Incapable	Incapable	Incapable	I totally agree	I totally agree	I do not agree or disagree	I totally agree	I totally agree	Control and dispense medicines	Exchange information by e-mail or intranet	Search for technical information
Minas Gerais – MG	Male	Over 50 years	Laptop	Tablet			Mozilla Firefox	>15h	Very capable	Very capable	Very capable	Capable	Very capable	Capable	Capable	Capable	No	Yes	Yes	No	No	No	No	Daily	Weekly	2 to 3 times a month	Once a month	Rarely (less than once a month)	Rarely (less than once a month)	Rarely (less than once a month)	Once a month	Weekly	Very Capable	Capable	Capable	Somewhat incapable	Somewhat incapable	Somewhat incapable	Very Capable	Very Capable	Very Capable	I totally agree	I totally agree	I totally agree	Partially agree	I totally agree	Control and dispense medicines	Exchange information by e-mail or intranet	Search for technical information
Rio Grande do Sul – RS	Female	26 to 30 years	Laptop	Smartphone			Mozilla Firefox	>15h	Very capable	Very capable	Very capable	Very capable	Capable	Very capable	Incapable	Somewhat incapable	No	No	No	No	No	Yes	Yes	Daily	Never used	Rarely (less than once a month)	Weekly	Never used	Daily	Rarely (less than once a month)	Daily	Daily	Very Capable	Incapable	Somewhat incapable	Somewhat incapable	Very Capable	Somewhat incapable	Capable	Very Capable	Capable	I totally agree	I totally agree	I totally agree	I totally agree	I totally agree	Control and dispense medicines	Exchange information by e-mail or intranet	Search for technical information
Piauí – PI	Male	31 to 40 years	Laptop	Smartphone			Mozilla Firefox	6 - 10h	Capable	Capable	Somewhat incapable	Incapable	Somewhat incapable	Capable	Incapable	Incapable	No	No	No	No	No	No	No	Weekly	Once a month	Never used	Rarely (less than once a month)	Never used	Never used	Never used	Never used	2 to 3 times a month	Capable	Somewhat incapable	Incapable	Incapable	Incapable	Incapable	Incapable	Capable	Incapable	I totally agree	I totally agree	Partially agree	I totally agree	I totally agree	Control and dispense medicines	Exchange information by e-mail or intranet	Search for technical information
Piauí – PI	Female	31 to 40 years	Laptop	Smartphone			Mozilla Firefox	11 - 15h	Very capable	Very capable	Very capable	Very capable	Capable	Capable	Incapable	Incapable	No	No	No	No	No	Yes	Yes	Daily	Once a month	2 to 3 times a month	2 to 3 times a month	Never used	Never used	Never used	Never used	Daily	Very Capable	Very Capable	Capable	Incapable	Incapable	Incapable	Incapable	Capable	Capable	Partially agree	Partially agree	Partially disagree	I totally agree	I totally agree	Search for technical information
Amapá – AP	Female	31 to 40 years	Desktop computer	Laptop	Tablet		Mozilla Firefox	6 - 10h	Very capable	Very capable	Very capable	Very capable	Capable	Very capable	Capable	Capable	Yes	Yes	Yes	No	No	No	No	Daily	Daily	Weekly	Weekly	Weekly	Weekly	Weekly	Weekly	Weekly	Very Capable	Very Capable	Capable	Capable	Capable	Capable	Capable	Capable	Capable	I totally agree	I totally agree	I totally agree	I totally agree	I totally agree	Control and dispense medicines	Exchange information by e-mail or intranet	Search for technical information
Minas Gerais – MG	Female	Over 50 years	Desktop computer	Laptop	Smartphone	Tablet	Mozilla Firefox	>15h	Very capable	Capable	Very capable	Very capable	Capable	Capable	Somewhat incapable	Capable	No	No	No	No	Yes	Yes	No	Daily	Weekly	2 to 3 times a month	2 to 3 times a month	Once a month	Once a month	Rarely (less than once a month)	Rarely (less than once a month)	Daily	Very Capable	Very Capable	Capable	Capable	Capable	Somewhat incapable	Somewhat incapable	Very Capable	Somewhat incapable	I totally agree	I totally agree	I totally agree	I totally agree	I totally agree	Control and dispense medicines	Exchange information by e-mail or intranet	Search for technical information
Paraná – PR	Female	26 to 30 years	Laptop	Smartphone			Mozilla Firefox	6 - 10h	Very capable	Very capable	Very capable	Capable	Capable	Very capable	Somewhat incapable	Somewhat incapable	No	Yes	Yes	No	No	No	No	Rarely (less than once a month)	Rarely (less than once a month)	2 to 3 times a month	2 to 3 times a month	Never used	Daily	Rarely (less than once a month)	Daily	Daily	Very Capable	Very Capable	Capable	Incapable	Very Capable	Incapable	Very Capable	Very Capable	Capable	I totally agree	I totally agree	I totally agree	I totally agree	I totally agree	Control and dispense medicines	Exchange information by e-mail or intranet	Search for technical information
Rio Grande do Norte – RN	Female	26 to 30 years	Desktop computer	Laptop	Smartphone		Mozilla Firefox	>15h	Very capable	Very capable	Very capable	Capable	Capable	Very capable	Very capable	Somewhat incapable	No	Yes	Yes	No	No	No	No	Daily	Weekly	Never used	Rarely (less than once a month)	Never used	Daily	Never used	Daily	Daily	Very Capable	Very Capable	Incapable	Incapable	Very Capable	Incapable	Somewhat incapable	Very Capable	Somewhat incapable	I totally agree	I totally agree	I totally agree	I totally agree	I totally agree	Control and dispense medicines	Exchange information by e-mail or intranet	Search for technical information
Paraná – PR	Female	31 to 40 years	Laptop	Smartphone			Mozilla Firefox	6 - 10h	Very capable	Very capable	Capable	Capable	Capable	Somewhat incapable	Somewhat incapable	Somewhat incapable	No	No	No	No	No	Yes	Yes	Daily	2 to 3 times a month	2 to 3 times a month	2 to 3 times a month	Never used	Weekly	Never used	Weekly	Daily	Very Capable	Capable	Capable	Incapable	Capable	Incapable	Very Capable	Very Capable	Capable	I totally agree	I totally agree	I totally agree	I totally agree	I totally agree	Control and dispense medicines	Exchange information by e-mail or intranet	Search for technical information
Mato Grosso do Sul – MS	Female	31 to 40 years	Desktop computer	Laptop	Smartphone	Tablet	Mozilla Firefox	>15h	Very capable	Very capable	Very capable	Very capable	Capable	Somewhat incapable	Incapable	Incapable	No	No	No	No	No	Yes	Yes	Daily	Once a month	Once a month	Once a month	Never used	Rarely (less than once a month)	Never used	Never used	Daily	Very Capable	Capable	Somewhat incapable	Incapable	Capable	Incapable	Incapable	Capable	Somewhat incapable	I totally agree	I totally agree	I totally agree	I totally agree	I totally agree	Control and dispense medicines	Exchange information by e-mail or intranet	Search for technical information
São Paulo – SP	Female	31 to 40 years	Desktop computer	Smartphone			Mozilla Firefox	1 - 5h	Very capable	Very capable	Very capable	Very capable	Very capable	Very capable	Incapable	Somewhat incapable	No	No	No	No	No	Yes	Yes	Daily	Daily	Daily	Daily	Never used	Daily	Daily	2 to 3 times a month	Daily	Very Capable	Very Capable	Very Capable	Incapable	Very Capable	Very Capable	Very Capable	Very Capable	Very Capable	I totally agree	I totally agree	I totally agree	Partially agree	I totally agree	Exchange information by e-mail or intranet	Search for technical information
Mato Grosso do Sul – MS	Female	26 to 30 years	Desktop computer	Laptop	Tablet		Mozilla Firefox	>15h	Very capable	Very capable	Very capable	Very capable	Very capable	Very capable	Capable	Capable	Yes	Yes	Yes	Yes	No	Yes	Yes	Weekly	Weekly	2 to 3 times a month	2 to 3 times a month	Once a month	Once a month	Once a month	2 to 3 times a month	2 to 3 times a month	Very Capable	Very Capable	Capable	Capable	Capable	Capable	Capable	Capable	Capable	I totally agree	I totally agree	I totally agree	Partially agree	I totally agree	Control and dispense medicines	Exchange information by e-mail or intranet	Search for technical information
Goiás – GO	Male	22 to 25 years	Desktop computer	Smartphone			Mozilla Firefox	1 - 5h	Very capable	Very capable	Capable	Capable	Capable	Capable	Capable	Capable	No	No	No	Yes	Yes	No	No	Daily	Once a month	Never used	Daily	Never used	Never used	Never used	Daily	Daily	Very Capable	Capable	Incapable	Incapable	Incapable	Incapable	Capable	Capable	Capable	I totally agree	I totally agree	I do not agree or disagree	I totally agree	I totally agree	Control and dispense medicines	Exchange information by e-mail or intranet	Search for technical information
São Paulo – SP	Female	41 to 50 years	Laptop	Smartphone	Tablet		Mozilla Firefox	>15h	Very capable	Very capable	Very capable	Very capable	Very capable	Very capable	Somewhat incapable	Somewhat incapable	No	Yes	Yes	No	No	No	No	Daily	Daily	Daily	Daily	Weekly	Rarely (less than once a month)	Never used	Weekly	Rarely (less than once a month)	Very Capable	Very Capable	Very Capable	Very Capable	Very Capable	Incapable	Very Capable	Very Capable	Very Capable	I totally agree	I totally agree	Partially disagree	I do not agree or disagree	I totally agree	Exchange information by e-mail or intranet	Search for technical information	Other
Mato Grosso – MT	Male	31 to 40 years	Desktop computer	Laptop	Smartphone	Tablet	Mozilla Firefox	>15h	Very capable	Very capable	Very capable	Capable	Capable	Very capable	Capable	Incapable	Yes	Yes	Yes	No	No	Yes	Yes	Daily	Rarely (less than once a month)	Rarely (less than once a month)	Once a month	Rarely (less than once a month)	Never used	Never used	2 to 3 times a month	Rarely (less than once a month)	Very Capable	Somewhat incapable	Somewhat incapable	Incapable	Incapable	Incapable	Very Capable	Somewhat incapable	Capable	I totally agree	I totally agree	Totally disagree	Partially agree	Partially agree	Control and dispense medicines	Search for technical information
Pará – PA	Female	31 to 40 years	Laptop	Smartphone			Mozilla Firefox	>15h	Very capable	Very capable	Very capable	Very capable	Capable	Very capable	Somewhat incapable	Somewhat incapable	No	Yes	Yes	No	No	No	Yes	Rarely (less than once a month)	Rarely (less than once a month)	2 to 3 times a month	2 to 3 times a month	Never used	Rarely (less than once a month)	Never used	Daily	Daily	Very Capable	Very Capable	Capable	Incapable	Capable	Incapable	Very Capable	Very Capable	Very Capable	I totally agree	I totally agree	Partially agree	Partially disagree	I totally agree	Control and dispense medicines	Exchange information by e-mail or intranet	Search for technical information
São Paulo – SP	Female	31 to 40 years	Laptop	Smartphone			Mozilla Firefox	1 - 5h	Very capable	Very capable	Very capable	Very capable	Very capable	Very capable	Incapable	Incapable	No	No	No	No	No	Yes	Yes	Daily	Daily	Weekly	Weekly	Never used	Rarely (less than once a month)	Never used	Daily	2 to 3 times a month	Very Capable	Very Capable	Very Capable	Incapable	Capable	Incapable	Very Capable	Very Capable	Very Capable	I totally agree	I totally agree	Totally disagree	Partially agree	I totally agree	Exchange information by e-mail or intranet	Search for technical information
Paraná – PR	Female	41 to 50 years	Desktop computer				Internet Explorer	1 - 5h	Very capable	Capable	Capable	Somewhat incapable	Capable	Somewhat incapable	Incapable	Incapable	No	No	No	No	No	No	No	2 to 3 times a month	2 to 3 times a month	Never used	Never used	Never used	Never used	Never used	Never used	Never used	Somewhat incapable	Somewhat incapable	Incapable	Incapable	Incapable	Incapable	Incapable	Incapable	Incapable	I totally agree	I totally agree	I totally agree	I totally agree	I totally agree	Control and dispense medicines	Exchange information by e-mail or intranet	Search for technical information
São Paulo – SP	Female	31 to 40 years	Laptop	Smartphone	Tablet		Internet Explorer	>15h	Very capable	Very capable	Very capable	Very capable	Very capable	Very capable	Somewhat incapable	Somewhat incapable	No	No	No	No	No	Yes	Yes	Daily	Rarely (less than once a month)	Rarely (less than once a month)	Daily	Rarely (less than once a month)	Daily	Never used	Rarely (less than once a month)	Daily	Very Capable	Very Capable	Capable	Somewhat incapable	Very Capable	Incapable	Very Capable	Very Capable	Very Capable	I totally agree	I totally agree	I totally agree	I do not agree or disagree	I totally agree	Control and dispense medicines	Exchange information by e-mail or intranet	Search for technical information
Goiás – GO	Male	22 to 25 years	Laptop	Smartphone	Tablet		Internet Explorer	6 - 10h	Very capable	Capable	Somewhat incapable	Capable	Somewhat incapable	Capable	Somewhat incapable	Incapable	No	No	No	Yes	No	No	No	Daily	Weekly	Rarely (less than once a month)	Rarely (less than once a month)	Rarely (less than once a month)	Rarely (less than once a month)	Rarely (less than once a month)	Rarely (less than once a month)	Daily	Very Capable	Capable	Somewhat incapable	Somewhat incapable	Capable	Incapable	Incapable	Capable	Capable	I totally agree	I totally agree	I totally agree	I totally agree	I totally agree	Search for technical information
Paraná – PR	Female	31 to 40 years	Laptop	Smartphone			Internet Explorer	>15h	Very capable	Capable	Very capable	Very capable	Capable	Capable	Incapable	Incapable	No	Yes	No	No	No	Yes	Yes	Daily	Never used	Never used	Weekly	Never used	Daily	Rarely (less than once a month)	Once a month	Weekly	Very Capable	Somewhat incapable	Somewhat incapable	Incapable	Very Capable	Somewhat incapable	Capable	Very Capable	Very Capable	I totally agree	I totally agree	I totally agree	Partially agree	I totally agree	Control and dispense medicines	Exchange information by e-mail or intranet	Search for technical information
Paraná – PR	Female	26 to 30 years	Laptop	Smartphone			Internet Explorer	>15h	Very capable	Very capable	Very capable	Capable	Capable	Capable	Capable	Somewhat incapable	No	Yes	No	Yes	No	Yes	Yes	Daily	Weekly	Rarely (less than once a month)	Weekly	Never used	Rarely (less than once a month)	Weekly	Weekly	Daily	Very Capable	Very Capable	Somewhat incapable	Incapable	Capable	Capable	Capable	Very Capable	Capable	I totally agree	I totally agree	I totally agree	Partially agree	I totally agree	Control and dispense medicines	Exchange information by e-mail or intranet	Search for technical information
Sergipe – SE	Male	26 to 30 years	Desktop computer	Laptop	Smartphone		Internet Explorer	>15h	Very capable	Very capable	Very capable	Very capable	Very capable	Very capable	Capable	Somewhat incapable	No	No	No	Yes	No	No	No	2 to 3 times a month	2 to 3 times a month	2 to 3 times a month	Daily	Never used	Daily	Daily	Daily	Daily	Very Capable	Very Capable	Very Capable	Incapable	Very Capable	Very Capable	Very Capable	Very Capable	Very Capable	I totally agree	I totally agree	I totally agree	I totally agree	I totally agree	Exchange information by e-mail or intranet
Rio Grande do Sul – RS	Male	26 to 30 years	Laptop	Smartphone			Internet Explorer	>15h	Very capable	Very capable	Very capable	Very capable	Capable	Very capable	Somewhat incapable	Capable	Yes	Yes	Yes	No	Yes	Yes	Yes	Weekly	Weekly	2 to 3 times a month	Daily	2 to 3 times a month	Never used	Rarely (less than once a month)	Daily	2 to 3 times a month	Very Capable	Very Capable	Capable	Somewhat incapable	Incapable	Somewhat incapable	Very Capable	Very Capable	Very Capable	I totally agree	Partially agree	Partially agree	I totally agree	I totally agree	Control and dispense medicines	Exchange information by e-mail or intranet	Search for technical information
Paraná – PR	Female	41 to 50 years	Laptop	Smartphone	Tablet		Internet Explorer	6 - 10h	Very capable	Very capable	Capable	Capable	Capable	Capable	Somewhat incapable	Incapable	No	Yes	Yes	Yes	No	Yes	Yes	Weekly	Never used	Once a month	Once a month	Never used	2 to 3 times a month	Never used	Once a month	Once a month	Very Capable	Incapable	Capable	Incapable	Capable	Incapable	Capable	Capable	Capable	I totally agree	I totally agree	I totally agree	Partially agree	I totally agree	Search for technical information
Roraima – RR	Female	31 to 40 years	Desktop computer	Laptop	Smartphone	Tablet	Internet Explorer	11 - 15h	Very capable	Very capable	Very capable	Capable	Very capable	Very capable	Incapable	Incapable	Yes	Yes	Yes	No	No	Yes	Yes	Daily	Rarely (less than once a month)	Rarely (less than once a month)	Rarely (less than once a month)	Rarely (less than once a month)	Rarely (less than once a month)	Rarely (less than once a month)	Once a month	Once a month	Very Capable	Somewhat incapable	Somewhat incapable	Somewhat incapable	Somewhat incapable	Somewhat incapable	Somewhat incapable	Somewhat incapable	Somewhat incapable	Partially agree	Partially agree	Partially disagree	I totally agree	I totally agree	Exchange information by e-mail or intranet	Search for technical information
Goiás – GO	Female	41 to 50 years	Desktop computer	Laptop	Smartphone		Internet Explorer	11 - 15h	Very capable	Capable	Capable	Capable	Capable	Somewhat incapable	Somewhat incapable	Somewhat incapable	No	No	No	No	No	No	No	Daily	Never used	Weekly	Once a month	Never used	Never used	Never used	Never used	Daily	Capable	Incapable	Capable	Incapable	Incapable	Incapable	Incapable	Capable	Somewhat incapable	I totally agree	I totally agree	Partially agree	I totally agree	I totally agree	Control and dispense medicines	Exchange information by e-mail or intranet	Search for technical information
Rio Grande do Sul – RS	Female	41 to 50 years	Desktop computer	Laptop	Smartphone		Internet Explorer	11 - 15h	Very capable	Very capable	Very capable	Very capable	Very capable	Somewhat incapable	Somewhat incapable	Somewhat incapable	No	Yes	No	Yes	No	Yes	Yes	2 to 3 times a month	2 to 3 times a month	2 to 3 times a month	2 to 3 times a month	Never used	Never used	Never used	2 to 3 times a month	2 to 3 times a month	Very Capable	Very Capable	Capable	Incapable	Incapable	Incapable	Capable	Capable	Capable	I totally agree	I totally agree	I totally agree	Partially agree	I totally agree	Control and dispense medicines	Exchange information by e-mail or intranet	Search for technical information
Rio de Janeiro – RJ	Female	41 to 50 years	Desktop computer	Laptop	Smartphone		Internet Explorer	>15h	Very capable	Very capable	Capable	Very capable	Capable	Capable	Somewhat incapable	Somewhat incapable	No	Yes	Yes	No	No	Yes	Yes	Daily	Rarely (less than once a month)	Rarely (less than once a month)	Weekly	2 to 3 times a month	2 to 3 times a month	2 to 3 times a month	Weekly	Weekly	Very Capable	Very Capable	Capable	Capable	Capable	Capable	Capable	Capable	Very Capable	I totally agree	I totally agree	I totally agree	I totally agree	I totally agree	Control and dispense medicines	Exchange information by e-mail or intranet	Search for technical information
Goiás – GO	Female	31 to 40 years	Desktop computer	Laptop	Smartphone	Tablet	Internet Explorer	>15h	Very capable	Very capable	Very capable	Very capable	Very capable	Very capable	Very capable	Incapable	No	No	No	No	No	No	No	Daily	Daily	Once a month	Rarely (less than once a month)	Rarely (less than once a month)	Never used	Never used	Daily	Daily	Very Capable	Very Capable	Capable	Incapable	Incapable	Incapable	Very Capable	Very Capable	Very Capable	I totally agree	I totally agree	I totally agree	Partially agree	I totally agree	Exchange information by e-mail or intranet	Search for technical information
São Paulo – SP	Female	41 to 50 years	Laptop				Internet Explorer	1 - 5h	Very capable	Very capable	Very capable	Capable	Capable	Very capable	Capable	Somewhat incapable	No	No	No	Yes	Yes	Yes	Yes	Weekly	Rarely (less than once a month)	Weekly	Weekly	Never used	Rarely (less than once a month)	Never used	Once a month	Weekly	Very Capable	Very Capable	Very Capable	Somewhat incapable	Somewhat incapable	Somewhat incapable	Very Capable	Capable	Capable	I totally agree	I totally agree	Partially agree	Partially agree	I totally agree	Control and dispense medicines	Exchange information by e-mail or intranet	Search for technical information
Rio de Janeiro – RJ	Female	41 to 50 years	Laptop	Smartphone			Internet Explorer	>15h	Very capable	Very capable	Very capable	Capable	Capable	Very capable	Capable	Capable	No	No	No	No	No	No	No	Daily	Weekly	Once a month	2 to 3 times a month	Never used	Never used	Never used	Never used	Once a month	Very Capable	Very Capable	Somewhat incapable	Incapable	Incapable	Incapable	Incapable	Somewhat incapable	Capable	Partially agree	Partially agree	Partially agree	I totally agree	I totally agree	Control and dispense medicines	Exchange information by e-mail or intranet	Search for technical information
Rio de Janeiro – RJ	Male	Over 50 years	Desktop computer	Laptop			Internet Explorer	>15h	Very capable	Very capable	Very capable	Very capable	Very capable	Capable	Capable	Capable	Yes	Yes	Yes	No	No	Yes	Yes	Daily	Daily	Daily	Daily	Never used	Never used	Never used	Daily	Daily	Capable	Capable	Capable	Incapable	Incapable	Incapable	Incapable	Capable	Capable	Partially agree	Partially agree	Partially agree	I totally agree	I totally agree	Control and dispense medicines	Exchange information by e-mail or intranet	Search for technical information
São Paulo – SP	Female	22 to 25 years	Laptop	Smartphone			Internet Explorer	11 - 15h	Very capable	Very capable	Very capable	Very capable	Very capable	Capable	Somewhat incapable	Somewhat incapable	No	No	No	No	No	No	No	Daily	2 to 3 times a month	2 to 3 times a month	2 to 3 times a month	2 to 3 times a month	Daily	2 to 3 times a month	2 to 3 times a month	Daily	Very Capable	Very Capable	Very Capable	Capable	Very Capable	Capable	Very Capable	Very Capable	Very Capable	I totally agree	I totally agree	I totally agree	Totally disagree	I totally agree	Control and dispense medicines	Exchange information by e-mail or intranet	Search for technical information
Acre – AC	Female	Over 50 years	Desktop computer	Laptop	Smartphone	Tablet	Internet Explorer	6 - 10h	Capable	Very capable	Very capable	Capable	Capable	Very capable	Capable	Capable	No	No	No	No	No	Yes	Yes	Daily	Daily	Daily	Daily	Never used	Never used	Never used	Weekly	Rarely (less than once a month)	Very Capable	Very Capable	Capable	Incapable	Incapable	Incapable	Incapable	Somewhat incapable	Somewhat incapable	I totally agree	I totally agree	I totally agree	I totally agree	I totally agree	Exchange information by e-mail or intranet	Search for technical information
São Paulo – SP	Male	41 to 50 years	Desktop computer	Smartphone	Tablet		Internet Explorer	6 - 10h	Capable	Capable	Capable	Capable	Capable	Capable	Capable	Capable	No	No	No	No	No	Yes	Yes	Daily	2 to 3 times a month	Rarely (less than once a month)	Rarely (less than once a month)	Rarely (less than once a month)	Daily	Never used	Daily	Daily	Very Capable	Capable	Capable	Incapable	Capable	Incapable	Capable	Capable	Somewhat incapable	I totally agree	I totally agree	I do not agree or disagree	Partially agree	I totally agree	Control and dispense medicines	Exchange information by e-mail or intranet	Search for technical information
Minas Gerais – MG	Female	41 to 50 years	Desktop computer	Laptop	Smartphone	Tablet	Internet Explorer	11 - 15h	Very capable	Very capable	Very capable	Very capable	Capable	Capable	Somewhat incapable	Somewhat incapable	No	Yes	Yes	No	No	Yes	Yes	Daily	Never used	Daily	Weekly	Never used	Daily	Never used	Rarely (less than once a month)	Rarely (less than once a month)	Very Capable	Incapable	Very Capable	Incapable	Very Capable	Incapable	Somewhat incapable	Somewhat incapable	Capable	I totally agree	Partially agree	I totally agree	Partially agree	I totally agree	Control and dispense medicines	Exchange information by e-mail or intranet	Search for technical information
Bahia - BA	Male	26 to 30 years	Laptop	Smartphone			Internet Explorer	>15h	Very capable	Very capable	Very capable	Very capable	Capable	Very capable	Somewhat incapable	Somewhat incapable	No	No	No	No	No	Yes	Yes	Daily	2 to 3 times a month	2 to 3 times a month	2 to 3 times a month	2 to 3 times a month	Daily	Weekly	Daily	Daily	Very Capable	Very Capable	Very Capable	Somewhat incapable	Somewhat incapable	Somewhat incapable	Capable	Capable	Capable	I totally agree	I totally agree	Partially agree	I totally agree	I totally agree	Exchange information by e-mail or intranet	Search for technical information
Ceará – CE	Female	31 to 40 years	Laptop	Tablet			Internet Explorer	6 - 10h	Capable	Capable	Capable	Somewhat incapable	Capable	Somewhat incapable	Somewhat incapable	Somewhat incapable	Yes	Yes	No	No	No	No	No	Weekly	Weekly	Rarely (less than once a month)	Rarely (less than once a month)	Never used	Never used	Never used	Never used	Never used	Capable	Capable	Incapable	Incapable	Incapable	Incapable	Incapable	Incapable	Incapable	I totally agree	I totally agree	I totally agree	I totally agree	I totally agree	Control and dispense medicines	Exchange information by e-mail or intranet	Search for technical information
Maranhão – MA	Female	31 to 40 years	Laptop				Internet Explorer	6 - 10h	Very capable	Very capable	Capable	Capable	Capable	Very capable	Somewhat incapable	Somewhat incapable	Yes	Yes	Yes	No	No	No	No	Weekly	Weekly	2 to 3 times a month	2 to 3 times a month	Never used	Rarely (less than once a month)	Never used	Never used	Daily	Very Capable	Very Capable	Capable	Incapable	Capable	Incapable	Incapable	Very Capable	Somewhat incapable	I totally agree	I totally agree	I totally agree	I totally agree	I totally agree	Control and dispense medicines	Exchange information by e-mail or intranet	Search for technical information
Bahia - BA	Female	31 to 40 years	Laptop	Smartphone	Tablet		Internet Explorer	>15h	Very capable	Capable	Capable	Capable	Capable	Capable	Somewhat incapable	Somewhat incapable	No	No	No	No	No	No	Yes	Weekly	Weekly	Once a month	Once a month	Once a month	2 to 3 times a month	Once a month	2 to 3 times a month	2 to 3 times a month	Capable	Capable	Somewhat incapable	Somewhat incapable	Somewhat incapable	Somewhat incapable	Somewhat incapable	Somewhat incapable	Somewhat incapable	I totally agree	I totally agree	I totally agree	I totally agree	I totally agree	Control and dispense medicines	Exchange information by e-mail or intranet	Search for technical information
Minas Gerais – MG	Female	31 to 40 years	Laptop	Smartphone			Internet Explorer	>15h	Very capable	Very capable	Very capable	Very capable	Very capable	Capable	Capable	Capable	Yes	Yes	Yes	Yes	Yes	Yes	Yes	Daily	Weekly	2 to 3 times a month	2 to 3 times a month	Never used	Daily	Never used	Daily	2 to 3 times a month	Very Capable	Very Capable	Capable	Incapable	Very Capable	Incapable	Very Capable	Very Capable	Very Capable	I totally agree	I totally agree	Partially agree	Partially agree	I totally agree	Control and dispense medicines	Exchange information by e-mail or intranet	Search for technical information
Minas Gerais – MG	Female	22 to 25 years	Desktop computer	Laptop	Smartphone		Internet Explorer	11 - 15h	Very capable	Very capable	Capable	Capable	Capable	Somewhat incapable	Incapable	Incapable	No	No	No	No	No	No	No	Daily	Weekly	Rarely (less than once a month)	2 to 3 times a month	Never used	Daily	Never used	Daily	Weekly	Very Capable	Very Capable	Somewhat incapable	Incapable	Capable	Incapable	Capable	Capable	Capable	I totally agree	I totally agree	I totally agree	I totally agree	I totally agree	Search for technical information
Sergipe – SE	Male	31 to 40 years	Laptop	Smartphone			Google Chrome	11 - 15h	Very capable	Very capable	Very capable	Somewhat incapable	Somewhat incapable	Somewhat incapable	Incapable	Incapable	No	Yes	Yes	No	No	Yes	Yes	Weekly	Rarely (less than once a month)	Rarely (less than once a month)	Rarely (less than once a month)	Never used	Never used	Never used	Rarely (less than once a month)	Rarely (less than once a month)	Very Capable	Capable	Somewhat incapable	Incapable	Incapable	Incapable	Somewhat incapable	Somewhat incapable	Somewhat incapable	I totally agree	Partially agree	Totally disagree	I totally agree	Partially agree	Exchange information by e-mail or intranet	Search for technical information
Alagoas – AL	Female	26 to 30 years	Laptop	Smartphone			Google Chrome	6 - 10h	Very capable	Very capable	Very capable	Very capable	Capable	Very capable	Somewhat incapable	Somewhat incapable	No	No	No	No	No	No	No	Daily	Weekly	Daily	Daily	Weekly	Weekly	Weekly	Weekly	Daily	Very Capable	Very Capable	Very Capable	Capable	Capable	Capable	Very Capable	Very Capable	Very Capable	I totally agree	I totally agree	Partially agree	I totally agree	I totally agree	Control and dispense medicines	Exchange information by e-mail or intranet	Search for technical information
Ceará – CE	Female	31 to 40 years	Desktop computer				Google Chrome	1 - 5h	Very capable	Very capable	Very capable	Capable	Capable	Very capable	Somewhat incapable	Incapable	No	Yes	No	No	No	No	No	Weekly	Daily	2 to 3 times a month	Weekly	Never used	Never used	Weekly	Rarely (less than once a month)	Weekly	Very Capable	Very Capable	Capable	Somewhat incapable	Incapable	Incapable	Somewhat incapable	Capable	Capable	I totally agree	I totally agree	Totally disagree	I totally agree	I totally agree	Control and dispense medicines	Exchange information by e-mail or intranet	Search for technical information
Rio Grande do Sul – RS	Male	31 to 40 years	Laptop	Smartphone			Google Chrome	>15h	Very capable	Very capable	Very capable	Very capable	Very capable	Very capable	Somewhat incapable	Incapable	No	Yes	Yes	No	No	No	No	Daily	Never used	Daily	Daily	Never used	Daily	Never used	Daily	Daily	Capable	Incapable	Capable	Incapable	Capable	Incapable	Capable	Capable	Capable	I totally agree	I totally agree	Totally disagree	Partially agree	I totally agree	Control and dispense medicines	Exchange information by e-mail or intranet	Search for technical information
Goiás – GO	Male	22 to 25 years	Laptop	Smartphone	Tablet		Google Chrome	>15h	Very capable	Very capable	Very capable	Very capable	Very capable	Very capable	Capable	Capable	Yes	Yes	Yes	Yes	No	Yes	Yes	Daily	Weekly	Once a month	Daily	Never used	Daily	Once a month	Daily	Daily	Very Capable	Very Capable	Somewhat incapable	Somewhat incapable	Very Capable	Somewhat incapable	Very Capable	Very Capable	Very Capable	I totally agree	Partially agree	I totally agree	Partially agree	I totally agree	Search for technical information
São Paulo – SP	Female	26 to 30 years	Laptop	Smartphone			Google Chrome	11 - 15h	Very capable	Very capable	Very capable	Very capable	Very capable	Very capable	Incapable	Incapable	No	No	No	No	No	Yes	Yes	2 to 3 times a month	2 to 3 times a month	2 to 3 times a month	2 to 3 times a month	Never used	Daily	Never used	Daily	Daily	Very Capable	Very Capable	Capable	Incapable	Very Capable	Incapable	Capable	Very Capable	Very Capable	I totally agree	I totally agree	I totally agree	I totally agree	I totally agree	Exchange information by e-mail or intranet	Search for technical information
Goiás – GO	Female	31 to 40 years	Desktop computer	Smartphone			Google Chrome	>15h	Very capable	Very capable	Very capable	Very capable	Very capable	Very capable	Very capable	Somewhat incapable	No	No	No	No	No	No	No	2 to 3 times a month	2 to 3 times a month	Once a month	Weekly	Never used	Never used	Weekly	Daily	Daily	Very Capable	Very Capable	Very Capable	Incapable	Incapable	Very Capable	Very Capable	Very Capable	Very Capable	I totally agree	I totally agree	Totally disagree	Partially disagree	I totally agree	Control and dispense medicines	Exchange information by e-mail or intranet	Search for technical information
Rio Grande do Sul – RS	Female	Over 50 years	Desktop computer	Laptop	Smartphone	Tablet	Google Chrome	>15h	Very capable	Very capable	Very capable	Very capable	Very capable	Very capable	Somewhat incapable	Capable	No	No	No	No	Yes	No	Yes	Weekly	Weekly	Weekly	2 to 3 times a month	Rarely (less than once a month)	Daily	Never used	2 to 3 times a month	Daily	Very Capable	Very Capable	Capable	Incapable	Very Capable	Incapable	Capable	Very Capable	Very Capable	I totally agree	I totally agree	I totally agree	Partially agree	I totally agree	Control and dispense medicines	Exchange information by e-mail or intranet	Search for technical information
Santa Catarina – SC	Male	31 to 40 years	Laptop	Smartphone			Google Chrome	>15h	Very capable	Very capable	Capable	Capable	Capable	Capable	Somewhat incapable	Incapable	No	No	No	No	No	No	No	Daily	2 to 3 times a month	Never used	Weekly	Never used	Weekly	Never used	Weekly	Weekly	Capable	Somewhat incapable	Incapable	Incapable	Somewhat incapable	Incapable	Capable	Somewhat incapable	Capable	I totally agree	I totally agree	Partially agree	Partially agree	I totally agree	Control and dispense medicines	Search for technical information
Rio Grande do Sul – RS	Female	31 to 40 years	Desktop computer				Google Chrome	1 - 5h	Very capable	Very capable	Very capable	Capable	Incapable	Capable	Incapable	Incapable	No	No	No	No	No	No	No	Weekly	Never used	Never used	Rarely (less than once a month)	Never used	Never used	Never used	Never used	Rarely (less than once a month)	Very Capable	Somewhat incapable	Incapable	Incapable	Incapable	Incapable	Incapable	Somewhat incapable	Somewhat incapable	I totally agree	I totally agree	Totally disagree	I totally agree	I totally agree	Control and dispense medicines	Exchange information by e-mail or intranet	Search for technical information
Rio Grande do Sul – RS	Male	26 to 30 years	Laptop	Smartphone			Google Chrome	>15h	Very capable	Very capable	Very capable	Very capable	Very capable	Very capable	Somewhat incapable	Capable	Yes	Yes	Yes	No	Yes	Yes	Yes	Rarely (less than once a month)	Rarely (less than once a month)	Daily	Weekly	Rarely (less than once a month)	Daily	Rarely (less than once a month)	Rarely (less than once a month)	Daily	Very Capable	Very Capable	Very Capable	Somewhat incapable	Very Capable	Somewhat incapable	Capable	Very Capable	Very Capable	I totally agree	I totally agree	I totally agree	Partially disagree	I totally agree	Control and dispense medicines	Exchange information by e-mail or intranet	Search for technical information
Piauí – PI	Female	31 to 40 years	Laptop	Smartphone	Tablet		Google Chrome	6 - 10h	Very capable	Very capable	Very capable	Very capable	Very capable	Very capable	Very capable	Somewhat incapable	No	No	No	Yes	No	Yes	Yes	Once a month	2 to 3 times a month	2 to 3 times a month	Weekly	Never used	2 to 3 times a month	2 to 3 times a month	Once a month	Daily	Very Capable	Very Capable	Very Capable	Somewhat incapable	Somewhat incapable	Very Capable	Very Capable	Very Capable	Very Capable	I totally agree	Partially agree	I totally agree	Partially agree	I totally agree	Control and dispense medicines	Exchange information by e-mail or intranet	Search for technical information
Santa Catarina – SC	Male	26 to 30 years	Laptop	Smartphone	Tablet		Google Chrome	>15h	Very capable	Very capable	Capable	Capable	Capable	Capable	Incapable	Incapable	Yes	Yes	Yes	No	No	No	Yes	Daily	Weekly	Once a month	2 to 3 times a month	Once a month	Daily	Never used	2 to 3 times a month	Weekly	Very Capable	Very Capable	Somewhat incapable	Capable	Very Capable	Incapable	Capable	Capable	Somewhat incapable	I totally agree	I totally agree	I totally agree	I totally agree	I totally agree	Control and dispense medicines	Exchange information by e-mail or intranet	Search for technical information
Rio Grande do Sul – RS	Male	31 to 40 years	Desktop computer	Smartphone	Tablet		Google Chrome	>15h	Very capable	Very capable	Very capable	Very capable	Capable	Capable	Incapable	Incapable	No	No	No	No	No	Yes	Yes	Daily	Weekly	Rarely (less than once a month)	Weekly	Never used	Rarely (less than once a month)	Never used	Never used	Daily	Very Capable	Very Capable	Somewhat incapable	Incapable	Somewhat incapable	Incapable	Incapable	Very Capable	Very Capable	I totally agree	Partially agree	I totally agree	I totally agree	I totally agree	Exchange information by e-mail or intranet	Search for technical information
Pernambuco– PE	Male	26 to 30 years	Laptop	Smartphone	Tablet		Google Chrome	6 - 10h	Very capable	Very capable	Very capable	Very capable	Very capable	Very capable	Capable	Capable	Yes	Yes	Yes	No	No	Yes	Yes	Daily	Rarely (less than once a month)	Rarely (less than once a month)	Rarely (less than once a month)	Rarely (less than once a month)	Rarely (less than once a month)	Never used	Daily	Daily	Very Capable	Very Capable	Somewhat incapable	Somewhat incapable	Capable	Incapable	Very Capable	Very Capable	Capable	I totally agree	I totally agree	Totally disagree	I totally agree	I totally agree	Exchange information by e-mail or intranet	Search for technical information
Ceará – CE	Female	26 to 30 years	Laptop	Smartphone			Google Chrome	6 - 10h	Very capable	Very capable	Capable	Capable	Capable	Capable	Somewhat incapable	Somewhat incapable	No	No	No	No	No	Yes	Yes	Daily	2 to 3 times a month	Weekly	Weekly	Never used	Once a month	Never used	Weekly	Weekly	Very Capable	Capable	Somewhat incapable	Somewhat incapable	Somewhat incapable	Incapable	Capable	Capable	Somewhat incapable	I totally agree	I totally agree	I totally agree	I totally agree	I totally agree	Exchange information by e-mail or intranet	Search for technical information
São Paulo – SP	Female	31 to 40 years	Desktop computer				Google Chrome	6 - 10h	Very capable	Capable	Very capable	Very capable	Capable	Capable	Capable	Capable	Yes	Yes	Yes	No	No	Yes	Yes	Daily	Weekly	2 to 3 times a month	2 to 3 times a month	Never used	Rarely (less than once a month)	Never used	Once a month	Once a month	Very Capable	Capable	Capable	Somewhat incapable	Incapable	Incapable	Somewhat incapable	Somewhat incapable	Somewhat incapable	I totally agree	I totally agree	I do not agree or disagree	I totally agree	I totally agree	Control and dispense medicines	Search for technical information
Rio Grande do Sul – RS	Male	31 to 40 years	Laptop	Smartphone			Google Chrome	>15h	Very capable	Very capable	Very capable	Very capable	Very capable	Capable	Somewhat incapable	Somewhat incapable	No	No	No	No	No	Yes	Yes	Daily	Rarely (less than once a month)	Rarely (less than once a month)	Rarely (less than once a month)	Never used	Daily	Never used	Weekly	Daily	Very Capable	Very Capable	Capable	Incapable	Very Capable	Incapable	Very Capable	Very Capable	Capable	I totally agree	I totally agree	Partially agree	Totally disagree	Partially agree	Control and dispense medicines	Exchange information by e-mail or intranet	Search for technical information
Bahia - BA	Female	31 to 40 years	Laptop	Smartphone	Tablet		Google Chrome	1 - 5h	Very capable	Very capable	Very capable	Very capable	Very capable	Capable	Somewhat incapable	Incapable	Yes	Yes	Yes	Yes	No	Yes	Yes	Rarely (less than once a month)	Rarely (less than once a month)	2 to 3 times a month	2 to 3 times a month	Never used	Rarely (less than once a month)	Never used	2 to 3 times a month	2 to 3 times a month	Very Capable	Very Capable	Capable	Incapable	Capable	Incapable	Capable	Capable	Capable	I totally agree	I totally agree	Totally disagree	I totally agree	I totally agree	Control and dispense medicines	Exchange information by e-mail or intranet	Search for technical information
São Paulo – SP	Male	31 to 40 years	Laptop	Smartphone			Google Chrome	>15h	Very capable	Very capable	Very capable	Very capable	Very capable	Very capable	Capable	Somewhat incapable	Yes	Yes	Yes	No	No	Yes	Yes	Daily	Weekly	Weekly	Daily	Never used	Daily	Weekly	Never used	Daily	Very Capable	Very Capable	Very Capable	Incapable	Very Capable	Very Capable	Incapable	Very Capable	Very Capable	I totally agree	I totally agree	I totally agree	I do not agree or disagree	I totally agree	Control and dispense medicines	Exchange information by e-mail or intranet	Search for technical information
Rio Grande do Sul – RS	Female	31 to 40 years	Smartphone	Tablet			Google Chrome	>15h	Very capable	Very capable	Capable	Capable	Capable	Capable	Somewhat incapable	Somewhat incapable	No	No	No	No	No	No	No	Daily	Weekly	Weekly	Daily	Daily	Daily	Weekly	Weekly	Daily	Very Capable	Capable	Capable	Capable	Very Capable	Capable	Capable	Very Capable	Very Capable	I totally agree	I totally agree	I totally agree	I totally agree	I totally agree	Exchange information by e-mail or intranet	Search for technical information
Rondônia – RO	Male	22 to 25 years	Desktop computer	Laptop	Smartphone	Tablet	Google Chrome	>15h	Very capable	Very capable	Very capable	Very capable	Very capable	Very capable	Incapable	Incapable	Yes	Yes	Yes	No	No	Yes	Yes	Daily	Never used	Never used	Daily	Never used	Never used	Never used	Never used	Never used	Very Capable	Incapable	Incapable	Incapable	Incapable	Incapable	Incapable	Incapable	Very Capable	I totally agree	I totally agree	Totally disagree	I totally agree	I totally agree	Control and dispense medicines	Exchange information by e-mail or intranet	Search for technical information
Rio Grande do Sul – RS	Female	26 to 30 years	Laptop	Smartphone			Google Chrome	>15h	Very capable	Very capable	Very capable	Very capable	Capable	Very capable	Capable	Incapable	Yes	No	No	Yes	Yes	Yes	Yes	Daily	Rarely (less than once a month)	2 to 3 times a month	Weekly	Rarely (less than once a month)	Daily	Rarely (less than once a month)	Rarely (less than once a month)	Daily	Very Capable	Capable	Capable	Capable	Very Capable	Capable	Capable	Very Capable	Very Capable	I totally agree	I totally agree	I totally agree	Partially agree	I totally agree	Control and dispense medicines	Exchange information by e-mail or intranet	Search for technical information
Rio Grande do Sul – RS	Female	41 to 50 years	Laptop	Smartphone	Tablet		Google Chrome	11 - 15h	Very capable	Very capable	Very capable	Very capable	Capable	Very capable	Somewhat incapable	Somewhat incapable	No	No	Yes	No	No	Yes	Yes	Weekly	2 to 3 times a month	2 to 3 times a month	Weekly	Never used	Daily	Never used	Weekly	Daily	Very Capable	Capable	Capable	Incapable	Very Capable	Incapable	Very Capable	Very Capable	Very Capable	I totally agree	I totally agree	I totally agree	Partially disagree	I totally agree	Exchange information by e-mail or intranet	Search for technical information
Minas Gerais – MG	Female	31 to 40 years	Desktop computer	Laptop	Smartphone	Tablet	Google Chrome	>15h	Very capable	Very capable	Very capable	Very capable	Very capable	Very capable	Capable	Capable	No	No	No	Yes	Yes	No	No	Daily	Rarely (less than once a month)	2 to 3 times a month	2 to 3 times a month	Never used	2 to 3 times a month	Rarely (less than once a month)	Never used	2 to 3 times a month	Very Capable	Very Capable	Very Capable	Incapable	Very Capable	Very Capable	Somewhat incapable	Very Capable	Capable	I totally agree	I totally agree	Totally disagree	I totally agree	I totally agree	Exchange information by e-mail or intranet	Search for technical information
Ceará – CE	Male	26 to 30 years	Desktop computer	Smartphone	Tablet		Google Chrome	11 - 15h	Very capable	Very capable	Capable	Very capable	Capable	Very capable	Somewhat incapable	Incapable	No	No	No	No	No	Yes	No	Daily	Weekly	Rarely (less than once a month)	Weekly	Rarely (less than once a month)	Weekly	Never used	Daily	Daily	Capable	Capable	Somewhat incapable	Somewhat incapable	Capable	Incapable	Very Capable	Very Capable	Very Capable	I totally agree	I totally agree	I totally agree	I totally agree	I totally agree	Control and dispense medicines	Exchange information by e-mail or intranet	Search for technical information
Ceará – CE	Female	41 to 50 years	Laptop	Smartphone	Tablet		Google Chrome	>15h	Very capable	Very capable	Very capable	Very capable	Capable	Capable	Somewhat incapable	Incapable	No	No	No	No	No	No	No	Daily	Daily	Rarely (less than once a month)	Rarely (less than once a month)	Never used	Never used	Never used	Rarely (less than once a month)	Rarely (less than once a month)	Very Capable	Very Capable	Incapable	Incapable	Somewhat incapable	Incapable	Somewhat incapable	Capable	Capable	Partially disagree	Partially disagree	Partially disagree	I totally agree	I totally agree	Control and dispense medicines	Exchange information by e-mail or intranet	Search for technical information
Ceará – CE	Female	Over 50 years	Desktop computer	Laptop	Smartphone	Tablet	Google Chrome	6 - 10h	Very capable	Very capable	Very capable	Very capable	Very capable	Very capable	Capable	Capable	Yes	Yes	Yes	Yes	Yes	Yes	Yes	2 to 3 times a month	2 to 3 times a month	Once a month	Rarely (less than once a month)	Never used	Never used	Never used	Rarely (less than once a month)	Never used	Very Capable	Very Capable	Capable	Incapable	Incapable	Incapable	Somewhat incapable	Capable	Capable	I totally agree	I totally agree	Totally disagree	I totally agree	I totally agree	Control and dispense medicines	Exchange information by e-mail or intranet	Search for technical information
Ceará – CE	Female	41 to 50 years	Laptop	Smartphone	Tablet		Google Chrome	>15h	Very capable	Very capable	Capable	Capable	Capable	Capable	Capable	Somewhat incapable	No	Yes	Yes	No	No	Yes	Yes	Daily	2 to 3 times a month	Weekly	Weekly	Never used	Rarely (less than once a month)	Never used	Rarely (less than once a month)	Weekly	Very Capable	Very Capable	Capable	Incapable	Somewhat incapable	Incapable	Capable	Capable	Capable	I totally agree	I totally agree	I totally agree	Partially agree	I totally agree	Control and dispense medicines	Exchange information by e-mail or intranet	Search for technical information
Ceará – CE	Male	31 to 40 years	Laptop	Smartphone	Tablet		Google Chrome	>15h	Very capable	Very capable	Very capable	Very capable	Capable	Capable	Somewhat incapable	Somewhat incapable	No	No	No	No	No	Yes	Yes	Daily	Weekly	Once a month	Daily	Rarely (less than once a month)	Never used	Rarely (less than once a month)	Daily	Daily	Very Capable	Very Capable	Somewhat incapable	Somewhat incapable	Somewhat incapable	Somewhat incapable	Very Capable	Very Capable	Very Capable	I totally agree	I totally agree	I totally agree	Partially disagree	I totally agree	Exchange information by e-mail or intranet	Search for technical information
São Paulo – SP	Female	41 to 50 years	Laptop	Smartphone	Tablet		Google Chrome	11 - 15h	Very capable	Very capable	Capable	Capable	Very capable	Very capable	Somewhat incapable	Somewhat incapable	Yes	Yes	Yes	No	No	Yes	Yes	Weekly	2 to 3 times a month	Once a month	Once a month	Once a month	2 to 3 times a month	Never used	Rarely (less than once a month)	2 to 3 times a month	Very Capable	Somewhat incapable	Somewhat incapable	Somewhat incapable	Capable	Incapable	Capable	Capable	Somewhat incapable	I totally agree	I totally agree	I totally agree	I totally agree	I totally agree	Control and dispense medicines	Exchange information by e-mail or intranet	Search for technical information
Ceará – CE	Male	41 to 50 years	Smartphone				Google Chrome	1 - 5h	Very capable	Capable	Capable	Capable	Capable	Capable	Somewhat incapable	Somewhat incapable	No	No	No	No	No	No	No	Daily	Once a month	Once a month	Once a month	Rarely (less than once a month)	Rarely (less than once a month)	Rarely (less than once a month)	2 to 3 times a month	2 to 3 times a month	Very Capable	Very Capable	Somewhat incapable	Somewhat incapable	Somewhat incapable	Somewhat incapable	Capable	Somewhat incapable	Somewhat incapable	I totally agree	Partially agree	Partially agree	I totally agree	I totally agree	Control and dispense medicines	Exchange information by e-mail or intranet	Search for technical information
Rio Grande do Sul – RS	Female	26 to 30 years	Desktop computer	Laptop	Smartphone	Tablet	Google Chrome	11 - 15h	Very capable	Very capable	Capable	Capable	Capable	Capable	Somewhat incapable	Capable	No	No	No	No	No	Yes	Yes	2 to 3 times a month	2 to 3 times a month	Rarely (less than once a month)	2 to 3 times a month	Never used	Daily	2 to 3 times a month	Daily	Daily	Very Capable	Very Capable	Incapable	Incapable	Very Capable	Capable	Very Capable	Very Capable	Very Capable	I totally agree	I totally agree	I totally agree	I totally agree	I totally agree	Control and dispense medicines	Exchange information by e-mail or intranet	Search for technical information
São Paulo – SP	Male	41 to 50 years	Desktop computer	Laptop	Smartphone	Tablet	Google Chrome	11 - 15h	Very capable	Very capable	Very capable	Very capable	Very capable	Capable	Incapable	Incapable	No	Yes	Yes	No	No	Yes	Yes	Daily	2 to 3 times a month	Rarely (less than once a month)	2 to 3 times a month	Never used	Never used	Never used	2 to 3 times a month	Weekly	Very Capable	Very Capable	Capable	Incapable	Incapable	Incapable	Very Capable	Very Capable	Very Capable	I totally agree	I totally agree	Partially agree	Partially disagree	I totally agree	Control and dispense medicines	Exchange information by e-mail or intranet	Search for technical information
Ceará – CE	Female	22 to 25 years	Laptop	Smartphone			Google Chrome	1 - 5h	Very capable	Very capable	Capable	Capable	Capable	Somewhat incapable	Capable	Incapable	No	No	No	No	No	Yes	Yes	Daily	Weekly	2 to 3 times a month	2 to 3 times a month	Never used	Weekly	Never used	Weekly	Weekly	Very Capable	Very Capable	Capable	Incapable	Very Capable	Incapable	Very Capable	Very Capable	Capable	I totally agree	I totally agree	I totally agree	Partially agree	I totally agree	Exchange information by e-mail or intranet	Search for technical information
São Paulo – SP	Male	26 to 30 years	Laptop	Smartphone			Google Chrome	>15h	Very capable	Very capable	Very capable	Capable	Capable	Capable	Incapable	Incapable	Yes	Yes	Yes	No	No	No	No	Daily	Weekly	2 to 3 times a month	Once a month	Rarely (less than once a month)	Rarely (less than once a month)	Rarely (less than once a month)	Rarely (less than once a month)	2 to 3 times a month	Very Capable	Very Capable	Capable	Somewhat incapable	Somewhat incapable	Incapable	Incapable	Incapable	Somewhat incapable	Partially agree	Partially agree	Partially disagree	I totally agree	Partially agree	Control and dispense medicines	Exchange information by e-mail or intranet	Search for technical information
Minas Gerais – MG	Female	26 to 30 years	Laptop	Smartphone			Google Chrome	6 - 10h	Very capable	Capable	Capable	Capable	Capable	Capable	Incapable	Incapable	Yes	Yes	Yes	No	No	No	No	Daily	Weekly	Never used	2 to 3 times a month	Never used	Never used	Never used	Never used	Once a month	Very Capable	Very Capable	Incapable	Incapable	Incapable	Incapable	Incapable	Capable	Capable	I totally agree	I totally agree	I totally agree	I totally agree	I totally agree	Control and dispense medicines	Exchange information by e-mail or intranet	Search for technical information
São Paulo – SP	Female	Over 50 years	Desktop computer	Laptop	Smartphone		Google Chrome	>15h	Capable	Capable	Somewhat incapable	Somewhat incapable	Capable	Somewhat incapable	Incapable	Incapable	No	No	No	No	No	Yes	Yes	Daily	Weekly	Weekly	2 to 3 times a month	Never used	Weekly	Never used	Weekly	Daily	Capable	Capable	Capable	Incapable	Capable	Incapable	Capable	Very Capable	Somewhat incapable	I totally agree	I totally agree	Partially agree	I totally agree	I totally agree	Exchange information by e-mail or intranet	Search for technical information
Rio Grande do Sul – RS	Female	26 to 30 years	Laptop	Smartphone			Google Chrome	>15h	Very capable	Very capable	Capable	Capable	Capable	Capable	Somewhat incapable	Somewhat incapable	Yes	Yes	Yes	Yes	Yes	No	No	Daily	Rarely (less than once a month)	Never used	2 to 3 times a month	Never used	Daily	Never used	Rarely (less than once a month)	Daily	Very Capable	Very Capable	Incapable	Incapable	Capable	Incapable	Capable	Capable	Capable	I totally agree	I totally agree	I totally agree	I totally agree	I totally agree	Control and dispense medicines	Exchange information by e-mail or intranet	Search for technical information
Rio Grande do Sul – RS	Female	22 to 25 years	Laptop				Google Chrome	>15h	Very capable	Very capable	Very capable	Very capable	Very capable	Very capable	Somewhat incapable	Somewhat incapable	No	No	No	No	No	Yes	No	Daily	2 to 3 times a month	2 to 3 times a month	2 to 3 times a month	Never used	Daily	2 to 3 times a month	Daily	Daily	Very Capable	Very Capable	Somewhat incapable	Incapable	Very Capable	Capable	Very Capable	Very Capable	Very Capable	I totally agree	I totally agree	I totally agree	I do not agree or disagree	I totally agree	Control and dispense medicines	Exchange information by e-mail or intranet	Search for technical information
Rio Grande do Sul – RS	Female	26 to 30 years	Desktop computer	Laptop			Google Chrome	6 - 10h	Very capable	Very capable	Very capable	Very capable	Very capable	Capable	Somewhat incapable	Capable	No	No	No	No	Yes	Yes	Yes	Weekly	Rarely (less than once a month)	Once a month	Weekly	Never used	Daily	Rarely (less than once a month)	Weekly	Daily	Very Capable	Somewhat incapable	Capable	Incapable	Very Capable	Capable	Somewhat incapable	Very Capable	Very Capable	I totally agree	I totally agree	I totally agree	Partially agree	I totally agree	Control and dispense medicines	Exchange information by e-mail or intranet	Search for technical information
Paraná – PR	Female	26 to 30 years	Laptop	Smartphone			Google Chrome	>15h	Very capable	Very capable	Very capable	Very capable	Very capable	Very capable	Somewhat incapable	Very capable	No	No	No	No	No	Yes	Yes	Weekly	Rarely (less than once a month)	Rarely (less than once a month)	2 to 3 times a month	Never used	Weekly	Rarely (less than once a month)	Rarely (less than once a month)	Weekly	Very Capable	Very Capable	Very Capable	Incapable	Very Capable	Very Capable	Somewhat incapable	Very Capable	Very Capable	I totally agree	I totally agree	I totally agree	Partially disagree	I totally agree	Search for technical information
Rio Grande do Sul – RS	Female	31 to 40 years	Desktop computer	Laptop	Smartphone		Google Chrome	>15h	Very capable	Very capable	Very capable	Very capable	Very capable	Capable	Capable	Somewhat incapable	No	No	No	No	No	Yes	Yes	Daily	Weekly	Weekly	Weekly	Rarely (less than once a month)	Daily	Never used	2 to 3 times a month	Daily	Very Capable	Very Capable	Very Capable	Somewhat incapable	Very Capable	Somewhat incapable	Very Capable	Very Capable	Very Capable	I totally agree	I totally agree	I totally agree	I totally agree	I totally agree	Control and dispense medicines	Exchange information by e-mail or intranet	Search for technical information
Paraná – PR	Male	26 to 30 years	Laptop	Smartphone			Google Chrome	>15h	Very capable	Very capable	Very capable	Very capable	Very capable	Very capable	Very capable	Very capable	No	No	No	No	Yes	Yes	Yes	Rarely (less than once a month)	Rarely (less than once a month)	Rarely (less than once a month)	Weekly	Never used	Daily	Weekly	Daily	Daily	Capable	Capable	Capable	Incapable	Very Capable	Capable	Very Capable	Very Capable	Very Capable	I totally agree	I totally agree	I totally agree	Partially agree	I totally agree	Control and dispense medicines	Exchange information by e-mail or intranet	Search for technical information
Ceará – CE	Female	31 to 40 years	Desktop computer	Smartphone			Google Chrome	6 - 10h	Very capable	Very capable	Capable	Somewhat incapable	Capable	Capable	Incapable	Incapable	No	No	No	No	No	No	No	Daily	Never used	Rarely (less than once a month)	Rarely (less than once a month)	Never used	Rarely (less than once a month)	Never used	Rarely (less than once a month)	Rarely (less than once a month)	Very Capable	Incapable	Somewhat incapable	Incapable	Incapable	Incapable	Somewhat incapable	Somewhat incapable	Incapable	I totally agree	I totally agree	I totally agree	I totally agree	I totally agree	Exchange information by e-mail or intranet	Search for technical information
São Paulo – SP	Female	22 to 25 years	Laptop	Smartphone			Google Chrome	>15h	Very capable	Very capable	Capable	Capable	Capable	Very capable	Incapable	Incapable	Yes	Yes	Yes	No	No	No	No	Daily	Weekly	Weekly	Weekly	Never used	Daily	Never used	Once a month	Daily	Very Capable	Capable	Somewhat incapable	Incapable	Capable	Incapable	Capable	Capable	Capable	I totally agree	I totally agree	I totally agree	I totally agree	I totally agree	Exchange information by e-mail or intranet	Search for technical information
São Paulo – SP	Male	31 to 40 years	Desktop computer	Laptop	Smartphone		Google Chrome	>15h	Very capable	Very capable	Very capable	Very capable	Very capable	Very capable	Capable	Capable	No	No	No	No	No	Yes	Yes	Daily	Weekly	Weekly	2 to 3 times a month	2 to 3 times a month	2 to 3 times a month	Never used	Weekly	Weekly	Very Capable	Very Capable	Very Capable	Very Capable	Very Capable	Very Capable	Very Capable	Very Capable	Very Capable	I totally agree	I totally agree	Partially agree	Partially agree	I totally agree	Control and dispense medicines	Exchange information by e-mail or intranet	Search for technical information
São Paulo – SP	Male	26 to 30 years	Laptop	Smartphone			Google Chrome	6 - 10h	Very capable	Very capable	Capable	Capable	Capable	Capable	Somewhat incapable	Somewhat incapable	Yes	Yes	Yes	No	No	No	No	Daily	Daily	Rarely (less than once a month)	Daily	Never used	Rarely (less than once a month)	Never used	2 to 3 times a month	Daily	Very Capable	Very Capable	Capable	Incapable	Somewhat incapable	Incapable	Capable	Very Capable	Very Capable	I totally agree	I totally agree	Partially agree	Partially agree	I totally agree	Control and dispense medicines	Exchange information by e-mail or intranet	Search for technical information
Paraná – PR	Female	26 to 30 years	Laptop	Smartphone			Google Chrome	>15h	Very capable	Very capable	Very capable	Very capable	Capable	Very capable	Somewhat incapable	Capable	No	No	No	No	No	Yes	Yes	Rarely (less than once a month)	2 to 3 times a month	Once a month	Weekly	Never used	Daily	2 to 3 times a month	Daily	Daily	Very Capable	Very Capable	Capable	Incapable	Very Capable	Capable	Very Capable	Very Capable	Very Capable	I totally agree	I totally agree	I totally agree	Partially agree	I totally agree	Control and dispense medicines	Exchange information by e-mail or intranet	Search for technical information
Ceará – CE	Female	31 to 40 years	Desktop computer	Smartphone	Tablet		Google Chrome	>15h	Very capable	Very capable	Somewhat incapable	Somewhat incapable	Somewhat incapable	Very capable	Incapable	Incapable	No	No	No	No	No	Yes	Yes	Daily	Weekly	Never used	Never used	Never used	Never used	Never used	Daily	Daily	Very Capable	Very Capable	Incapable	Incapable	Incapable	Incapable	Capable	Capable	Incapable	Partially agree	Partially agree	Partially disagree	I totally agree	I totally agree	Search for technical information
Rio Grande do Sul – RS	Female	22 to 25 years	Desktop computer	Smartphone			Google Chrome	6 - 10h	Very capable	Very capable	Very capable	Very capable	Capable	Very capable	Capable	Capable	No	No	Yes	No	No	No	No	Daily	Weekly	Never used	2 to 3 times a month	Never used	Never used	Never used	2 to 3 times a month	Weekly	Very Capable	Very Capable	Incapable	Incapable	Capable	Incapable	Capable	Very Capable	Very Capable	Partially agree	Partially agree	Partially disagree	I do not agree or disagree	I totally agree	Control and dispense medicines	Search for technical information
Minas Gerais – MG	Female	26 to 30 years	Laptop	Smartphone	Tablet		Google Chrome	6 - 10h	Very capable	Very capable	Capable	Capable	Capable	Capable	Somewhat incapable	Somewhat incapable	No	No	No	No	No	No	No	Daily	Daily	Once a month	Once a month	Rarely (less than once a month)	Daily	Rarely (less than once a month)	Daily	Rarely (less than once a month)	Very Capable	Very Capable	Capable	Capable	Capable	Capable	Capable	Capable	Capable	I totally agree	I totally agree	I totally agree	I totally agree	I totally agree	Control and dispense medicines	Exchange information by e-mail or intranet	Search for technical information
São Paulo – SP	Female	31 to 40 years	Desktop computer	Smartphone			Google Chrome	6 - 10h	Very capable	Very capable	Very capable	Very capable	Capable	Very capable	Incapable	Incapable	Yes	Yes	Yes	No	No	Yes	Yes	Weekly	Weekly	Weekly	Daily	Never used	Daily	Never used	Weekly	Daily	Very Capable	Very Capable	Somewhat incapable	Incapable	Capable	Incapable	Somewhat incapable	Very Capable	Very Capable	I totally agree	I totally agree	Partially agree	Partially agree	I totally agree	Control and dispense medicines	Exchange information by e-mail or intranet	Search for technical information
Ceará – CE	Female	41 to 50 years	Desktop computer	Laptop	Smartphone	Tablet	Google Chrome	1 - 5h	Very capable	Very capable	Very capable	Very capable	Very capable	Somewhat incapable	Somewhat incapable	Somewhat incapable	No	No	No	No	No	Yes	Yes	Daily	Daily	Daily	Weekly	Weekly	Weekly	Weekly	Daily	Daily	Very Capable	Very Capable	Very Capable	Capable	Capable	Capable	Capable	Capable	Capable	I totally agree	I totally agree	I totally agree	I totally agree	I totally agree	Search for technical information
Ceará – CE	Female	41 to 50 years	Desktop computer	Laptop	Smartphone		Google Chrome	6 - 10h	Very capable	Very capable	Capable	Capable	Capable	Capable	Capable	Somewhat incapable	No	No	No	No	No	No	No	Rarely (less than once a month)	Rarely (less than once a month)	2 to 3 times a month	Weekly	Never used	Rarely (less than once a month)	Rarely (less than once a month)	Daily	Daily	Very Capable	Very Capable	Very Capable	Incapable	Capable	Capable	Very Capable	Very Capable	Very Capable	I totally agree	I totally agree	I totally agree	I do not agree or disagree	I totally agree	Exchange information by e-mail or intranet	Search for technical information	Search for technical information
Ceará – CE	Male	41 to 50 years	Desktop computer	Laptop	Smartphone	Tablet	Google Chrome	>15h	Very capable	Very capable	Capable	Capable	Capable	Capable	Somewhat incapable	Somewhat incapable	No	No	No	No	No	Yes	Yes	Daily	2 to 3 times a month	2 to 3 times a month	Once a month	Never used	Daily	Never used	Once a month	Weekly	Very Capable	Capable	Somewhat incapable	Incapable	Capable	Incapable	Capable	Capable	Capable	I totally agree	I totally agree	I totally agree	I totally agree	I totally agree	Control and dispense medicines	Exchange information by e-mail or intranet	Search for technical information
Paraná – PR	Female	26 to 30 years	Laptop	Smartphone	Tablet		Google Chrome	6 - 10h	Very capable	Very capable	Very capable	Very capable	Very capable	Very capable	Very capable	Very capable	No	No	No	Yes	Yes	Yes	Yes	Rarely (less than once a month)	2 to 3 times a month	Weekly	Daily	Weekly	Daily	Weekly	Daily	Daily	Very Capable	Very Capable	Very Capable	Very Capable	Very Capable	Very Capable	Very Capable	Very Capable	Very Capable	I totally agree	I totally agree	I totally agree	Partially disagree	I totally agree	Exchange information by e-mail or intranet	Search for technical information	Other
Rio Grande do Sul – RS	Female	26 to 30 years	Laptop	Smartphone			Google Chrome	>15h	Very capable	Capable	Very capable	Very capable	Capable	Very capable	Incapable	Incapable	No	No	Yes	No	No	Yes	Yes	Weekly	Rarely (less than once a month)	Never used	Once a month	Never used	Daily	Never used	Never used	Daily	Very Capable	Very Capable	Somewhat incapable	Incapable	Very Capable	Incapable	Incapable	Very Capable	Very Capable	I totally agree	I totally agree	I totally agree	I do not agree or disagree	I totally agree	Control and dispense medicines	Exchange information by e-mail or intranet	Search for technical information
São Paulo – SP	Male	41 to 50 years	Desktop computer	Smartphone	Tablet		Google Chrome	1 - 5h	Very capable	Very capable	Capable	Capable	Very capable	Very capable	Somewhat incapable	Somewhat incapable	No	No	No	No	No	No	No	Daily	Weekly	2 to 3 times a month	2 to 3 times a month	Never used	2 to 3 times a month	Never used	Weekly	Daily	Very Capable	Capable	Capable	Incapable	Somewhat incapable	Somewhat incapable	Somewhat incapable	Very Capable	Capable	I totally agree	I totally agree	I do not agree or disagree	I do not agree or disagree	I totally agree	Exchange information by e-mail or intranet	Search for technical information
São Paulo – SP	Female	26 to 30 years	Laptop	Smartphone			Google Chrome	11 - 15h	Very capable	Very capable	Capable	Capable	Capable	Capable	Incapable	Incapable	No	Yes	Yes	No	No	No	No	Weekly	Weekly	Weekly	Weekly	Rarely (less than once a month)	Weekly	Never used	Weekly	Daily	Very Capable	Very Capable	Capable	Somewhat incapable	Capable	Somewhat incapable	Somewhat incapable	Capable	Somewhat incapable	I totally agree	I totally agree	I totally agree	I totally agree	I totally agree	Control and dispense medicines	Exchange information by e-mail or intranet	Search for technical information
Ceará – CE	Male	31 to 40 years	Desktop computer	Smartphone			Google Chrome	>15h	Very capable	Very capable	Very capable	Very capable	Very capable	Capable	Capable	Capable	No	No	No	No	No	No	No	Daily	Never used	2 to 3 times a month	Weekly	Never used	Never used	Never used	Weekly	Daily	Very Capable	Incapable	Capable	Incapable	Somewhat incapable	Somewhat incapable	Very Capable	Very Capable	Very Capable	I totally agree	I totally agree	I totally agree	I totally agree	I totally agree	Exchange information by e-mail or intranet	Search for technical information
Bahia - BA	Female	Over 50 years	Desktop computer	Laptop	Smartphone		Google Chrome	1 - 5h	Capable	Capable	Capable	Capable	Somewhat incapable	Somewhat incapable	Somewhat incapable	Incapable	No	No	No	No	No	No	No	Daily	Weekly	2 to 3 times a month	2 to 3 times a month	Never used	Never used	Never used	2 to 3 times a month	2 to 3 times a month	Very Capable	Very Capable	Capable	Incapable	Incapable	Incapable	Capable	Capable	Capable	I totally agree	I totally agree	I totally agree	I totally agree	I totally agree	Control and dispense medicines	Exchange information by e-mail or intranet	Search for technical information
São Paulo – SP	Female	26 to 30 years	Laptop	Smartphone			Google Chrome	6 - 10h	Very capable	Very capable	Capable	Capable	Capable	Capable	Incapable	Incapable	No	No	No	No	No	Yes	Yes	Daily	Rarely (less than once a month)	Never used	Weekly	Never used	Daily	Never used	Rarely (less than once a month)	Daily	Very Capable	Capable	Incapable	Incapable	Very Capable	Incapable	Capable	Very Capable	Capable	I totally agree	I totally agree	I totally agree	I do not agree or disagree	I totally agree	Control and dispense medicines	Exchange information by e-mail or intranet	Search for technical information
Ceará – CE	Female	26 to 30 years	Desktop computer	Laptop	Smartphone	Tablet	Google Chrome	11 - 15h	Very capable	Very capable	Capable	Capable	Very capable	Very capable	Capable	Somewhat incapable	Yes	Yes	Yes	Yes	Yes	Yes	Yes	Daily	Daily	Weekly	Weekly	Never used	2 to 3 times a month	Never used	Daily	Daily	Very Capable	Very Capable	Capable	Incapable	Very Capable	Incapable	Very Capable	Very Capable	Very Capable	I totally agree	I totally agree	I totally agree	I do not agree or disagree	I totally agree	Exchange information by e-mail or intranet	Search for technical information
São Paulo – SP	Female	26 to 30 years	Desktop computer	Smartphone	Tablet		Google Chrome	11 - 15h	Very capable	Very capable	Very capable	Very capable	Very capable	Very capable	Incapable	Incapable	Yes	Yes	Yes	No	No	No	Yes	Daily	2 to 3 times a month	Rarely (less than once a month)	Weekly	Never used	Weekly	Never used	2 to 3 times a month	Daily	Very Capable	Very Capable	Capable	Incapable	Very Capable	Incapable	Very Capable	Very Capable	Very Capable	I totally agree	I totally agree	I totally agree	I do not agree or disagree	I totally agree	Control and dispense medicines	Exchange information by e-mail or intranet	Search for technical information
São Paulo – SP	Female	31 to 40 years	Desktop computer	Laptop	Smartphone		Google Chrome	6 - 10h	Very capable	Very capable	Very capable	Capable	Capable	Very capable	Somewhat incapable	Incapable	No	No	No	Yes	No	Yes	Yes	Daily	Daily	Rarely (less than once a month)	2 to 3 times a month	Rarely (less than once a month)	Weekly	Never used	2 to 3 times a month	Daily	Very Capable	Very Capable	Somewhat incapable	Somewhat incapable	Capable	Incapable	Capable	Very Capable	Very Capable	I totally agree	I totally agree	I totally agree	I totally agree	I totally agree	Control and dispense medicines	Exchange information by e-mail or intranet	Search for technical information
Rio de Janeiro – RJ	Female	26 to 30 years	Laptop	Smartphone			Google Chrome	6 - 10h	Very capable	Very capable	Very capable	Capable	Very capable	Very capable	Capable	Very capable	No	Yes	Yes	No	No	No	No	Daily	2 to 3 times a month	2 to 3 times a month	2 to 3 times a month	2 to 3 times a month	2 to 3 times a month	2 to 3 times a month	2 to 3 times a month	2 to 3 times a month	Very Capable	Capable	Capable	Capable	Capable	Capable	Capable	Capable	Capable	I totally agree	I totally agree	I totally agree	Partially agree	I totally agree	Control and dispense medicines	Exchange information by e-mail or intranet	Search for technical information
Ceará – CE	Female	31 to 40 years	Laptop				Google Chrome	1 - 5h	Very capable	Capable	Capable	Somewhat incapable	Somewhat incapable	Somewhat incapable	Incapable	Incapable	Yes	Yes	No	No	No	No	No	Daily	2 to 3 times a month	Never used	Never used	Never used	Never used	Never used	Never used	Never used	Capable	Capable	Incapable	Incapable	Incapable	Incapable	Incapable	Incapable	Incapable	I totally agree	Partially agree	Partially disagree	I totally agree	I totally agree	Control and dispense medicines	Exchange information by e-mail or intranet	Search for technical information
Bahia - BA	Male	26 to 30 years	Laptop	Smartphone			Google Chrome	>15h	Very capable	Very capable	Very capable	Very capable	Very capable	Very capable	Somewhat incapable	Somewhat incapable	No	No	No	No	No	Yes	Yes	Daily	Weekly	2 to 3 times a month	Weekly	2 to 3 times a month	Weekly	Rarely (less than once a month)	Rarely (less than once a month)	Rarely (less than once a month)	Very Capable	Very Capable	Very Capable	Somewhat incapable	Very Capable	Capable	Very Capable	Very Capable	Very Capable	I totally agree	I totally agree	Partially agree	Partially agree	I totally agree	Control and dispense medicines	Exchange information by e-mail or intranet	Search for technical information
Tocantins - TO	Male	41 to 50 years	Laptop	Smartphone			Google Chrome	1 - 5h	Very capable	Very capable	Very capable	Very capable	Somewhat incapable	Capable	Capable	Capable	No	No	Yes	Yes	No	No	No	Daily	2 to 3 times a month	2 to 3 times a month	Once a month	Weekly	Rarely (less than once a month)	Rarely (less than once a month)	Rarely (less than once a month)	Rarely (less than once a month)	Very Capable	Very Capable	Capable	Capable	Somewhat incapable	Somewhat incapable	Somewhat incapable	Somewhat incapable	Capable	I totally agree	I totally agree	Partially agree	Partially agree	I totally agree	Control and dispense medicines	Exchange information by e-mail or intranet	Search for technical information
Ceará – CE	Male	31 to 40 years	Laptop	Smartphone	Tablet		Google Chrome	>15h	Very capable	Very capable	Very capable	Very capable	Capable	Very capable	Somewhat incapable	Incapable	No	No	No	No	No	No	No	Daily	Once a month	Once a month	Weekly	Never used	2 to 3 times a month	Never used	Weekly	Rarely (less than once a month)	Very Capable	Capable	Capable	Incapable	Capable	Incapable	Capable	Capable	Capable	I totally agree	Partially agree	Totally disagree	Partially disagree	Partially agree	Control and dispense medicines	Exchange information by e-mail or intranet	Search for technical information
Ceará – CE	Female	26 to 30 years	Desktop computer	Laptop	Smartphone		Google Chrome	11 - 15h	Very capable	Very capable	Capable	Capable	Capable	Capable	Somewhat incapable	Somewhat incapable	Yes	Yes	Yes	No	No	No	No	Daily	Daily	Once a month	2 to 3 times a month	Rarely (less than once a month)	Weekly	Never used	Weekly	Daily	Very Capable	Very Capable	Capable	Somewhat incapable	Very Capable	Somewhat incapable	Very Capable	Very Capable	Capable	I totally agree	I totally agree	I totally agree	I totally agree	I totally agree	Exchange information by e-mail or intranet	Search for technical information
Ceará – CE	Female	22 to 25 years	Laptop	Smartphone	Tablet		Google Chrome	>15h	Very capable	Very capable	Capable	Capable	Capable	Somewhat incapable	Somewhat incapable	Incapable	Yes	Yes	No	No	No	No	No	Daily	2 to 3 times a month	2 to 3 times a month	2 to 3 times a month	2 to 3 times a month	2 to 3 times a month	2 to 3 times a month	2 to 3 times a month	Weekly	Very Capable	Capable	Somewhat incapable	Somewhat incapable	Capable	Somewhat incapable	Somewhat incapable	Capable	Somewhat incapable	I totally agree	Partially agree	I totally agree	I totally agree	I totally agree	Control and dispense medicines	Exchange information by e-mail or intranet
Ceará – CE	Female	22 to 25 years	Smartphone				Google Chrome	>15h	Very capable	Very capable	Capable	Capable	Capable	Capable	Capable	Somewhat incapable	No	No	No	No	No	No	No	Daily	Rarely (less than once a month)	Rarely (less than once a month)	Weekly	Never used	Weekly	Never used	Daily	Daily	Capable	Capable	Somewhat incapable	Incapable	Capable	Incapable	Capable	Capable	Capable	Partially agree	Partially agree	Partially agree	I totally agree	I totally agree	Exchange information by e-mail or intranet	Search for technical information
Ceará – CE	Female	31 to 40 years	Desktop computer	Laptop	Smartphone	Tablet	Google Chrome	11 - 15h	Very capable	Very capable	Capable	Capable	Capable	Capable	Somewhat incapable	Somewhat incapable	Yes	Yes	Yes	No	No	No	No	Daily	Weekly	Once a month	Once a month	Never used	Daily	Never used	Rarely (less than once a month)	Daily	Very Capable	Very Capable	Capable	Incapable	Very Capable	Incapable	Somewhat incapable	Very Capable	Capable	Partially agree	Partially agree	I totally agree	I totally agree	I totally agree	Exchange information by e-mail or intranet	Search for technical information
Ceará – CE	Female	26 to 30 years	Desktop computer	Laptop	Smartphone		Google Chrome	>15h	Very capable	Very capable	Capable	Capable	Capable	Capable	Capable	Somewhat incapable	No	No	No	No	No	No	No	Daily	Daily	Weekly	2 to 3 times a month	Never used	Never used	Never used	Daily	Daily	Very Capable	Very Capable	Capable	Incapable	Incapable	Incapable	Capable	Capable	Somewhat incapable	I totally agree	I totally agree	Partially disagree	I totally agree	I totally agree	Control and dispense medicines	Exchange information by e-mail or intranet	Search for technical information
Ceará – CE	Female	22 to 25 years	Laptop	Smartphone			Google Chrome	1 - 5h	Very capable	Very capable	Very capable	Very capable	Very capable	Very capable	Very capable	Very capable	Yes	Yes	Yes	No	No	Yes	Yes	Daily	Daily	Daily	Daily	Daily	Daily	Daily	Daily	Daily	Very Capable	Very Capable	Very Capable	Very Capable	Very Capable	Very Capable	Very Capable	Very Capable	Very Capable	I totally agree	I totally agree	I totally agree	Partially disagree	I totally agree	Exchange information by e-mail or intranet	Search for technical information
Ceará – CE	Male	31 to 40 years	Desktop computer	Laptop	Smartphone		Google Chrome	1 - 5h	Very capable	Very capable	Very capable	Capable	Capable	Capable	Somewhat incapable	Somewhat incapable	No	No	No	No	No	No	No	Daily	Daily	Never used	Never used	Never used	Never used	Never used	Never used	Never used	Very Capable	Very Capable	Incapable	Incapable	Incapable	Incapable	Incapable	Incapable	Incapable	I totally agree	I totally agree	I totally agree	I totally agree	I totally agree	Control and dispense medicines	Exchange information by e-mail or intranet	Search for technical information
Ceará – CE	Male	22 to 25 years	Desktop computer	Smartphone			Google Chrome	11 - 15h	Very capable	Very capable	Very capable	Very capable	Very capable	Capable	Very capable	Capable	No	Yes	Yes	No	No	Yes	Yes	Daily	Rarely (less than once a month)	Weekly	Weekly	Never used	Weekly	Never used	Daily	Daily	Very Capable	Very Capable	Capable	Incapable	Very Capable	Incapable	Very Capable	Very Capable	Capable	I totally agree	I totally agree	I totally agree	Partially agree	I totally agree	Exchange information by e-mail or intranet	Search for technical information
Ceará – CE	Female	26 to 30 years	Laptop	Smartphone	Tablet		Google Chrome	6 - 10h	Very capable	Very capable	Very capable	Very capable	Capable	Capable	Somewhat incapable	Incapable	No	No	No	No	No	No	Yes	Daily	Weekly	Weekly	Weekly	Weekly	Weekly	Never used	Daily	Daily	Very Capable	Very Capable	Capable	Capable	Very Capable	Incapable	Very Capable	Very Capable	Capable	Partially agree	I do not agree or disagree	Partially agree	I totally agree	I totally agree	Search for technical information
São Paulo – SP	Female	26 to 30 years	Laptop	Smartphone	Tablet		Google Chrome	>15h	Very capable	Very capable	Capable	Very capable	Very capable	Very capable	Somewhat incapable	Capable	No	Yes	Yes	No	No	Yes	Yes	Daily	Weekly	Weekly	Daily	Never used	Daily	Weekly	Weekly	Daily	Very Capable	Very Capable	Very Capable	Incapable	Very Capable	Very Capable	Capable	Very Capable	Very Capable	I totally agree	I totally agree	I totally agree	I totally agree	I totally agree	Control and dispense medicines	Exchange information by e-mail or intranet	Search for technical information
Maranhão – MA	Male	26 to 30 years	Desktop computer	Laptop	Smartphone	Tablet	Google Chrome	>15h	Very capable	Very capable	Very capable	Very capable	Capable	Capable	Somewhat incapable	Somewhat incapable	No	No	No	No	No	No	No	Daily	Weekly	Once a month	Daily	Once a month	Once a month	Once a month	Daily	Once a month	Very Capable	Very Capable	Capable	Capable	Capable	Capable	Very Capable	Very Capable	Very Capable	I totally agree	Partially agree	I do not agree or disagree	I totally agree	I totally agree	Control and dispense medicines	Exchange information by e-mail or intranet	Search for technical information
Rio Grande do Sul – RS	Male	Over 50 years	Desktop computer	Laptop	Smartphone	Tablet	Google Chrome	>15h	Very capable	Very capable	Very capable	Very capable	Very capable	Very capable	Somewhat incapable	Somewhat incapable	No	No	Yes	No	No	No	No	Weekly	Weekly	Weekly	Weekly	Weekly	Weekly	Weekly	Weekly	Weekly	Very Capable	Very Capable	Very Capable	Capable	Capable	Capable	Capable	Capable	Capable	I totally agree	I totally agree	I totally agree	I totally agree	I totally agree	Control and dispense medicines	Exchange information by e-mail or intranet	Search for technical information
Ceará – CE	Female	31 to 40 years	Desktop computer	Smartphone	Tablet		Google Chrome	6 - 10h	Very capable	Very capable	Very capable	Capable	Very capable	Capable	Capable	Somewhat incapable	No	No	Yes	No	No	No	No	Daily	2 to 3 times a month	Rarely (less than once a month)	Rarely (less than once a month)	Never used	Rarely (less than once a month)	Never used	2 to 3 times a month	2 to 3 times a month	Very Capable	Capable	Somewhat incapable	Incapable	Somewhat incapable	Incapable	Capable	Capable	Somewhat incapable	I totally agree	I totally agree	I totally agree	I totally agree	I totally agree	Control and dispense medicines	Exchange information by e-mail or intranet	Search for technical information
Rio Grande do Sul – RS	Female	41 to 50 years	Laptop	Smartphone	Tablet		Google Chrome	>15h	Very capable	Very capable	Very capable	Very capable	Very capable	Very capable	Somewhat incapable	Capable	No	No	Yes	No	Yes	Yes	Yes	Daily	Daily	2 to 3 times a month	Daily	Once a month	Daily	Rarely (less than once a month)	Daily	Daily	Capable	Capable	Capable	Capable	Capable	Somewhat incapable	Capable	Capable	Capable	I totally agree	I totally agree	I totally agree	Partially agree	I totally agree	Control and dispense medicines	Exchange information by e-mail or intranet	Search for technical information
Amazonas – AM	Female	41 to 50 years	Desktop computer				Google Chrome	6 - 10h	Very capable	Very capable	Capable	Capable	Capable	Capable	Somewhat incapable	Somewhat incapable	No	Yes	Yes	No	Yes	No	No	Daily	Weekly	Rarely (less than once a month)	Weekly	Never used	Never used	Never used	Weekly	Weekly	Capable	Capable	Somewhat incapable	Incapable	Incapable	Incapable	Somewhat incapable	Capable	Capable	I totally agree	I totally agree	Totally disagree	Partially agree	I totally agree	Control and dispense medicines	Search for technical information
Distrito Federal - DF	Female	22 to 25 years	Laptop	Smartphone			Google Chrome	6 - 10h	Very capable	Capable	Somewhat incapable	Somewhat incapable	Capable	Capable	Incapable	Incapable	No	No	No	No	No	Yes	No	Weekly	Weekly	Never used	Weekly	Never used	Weekly	Never used	Daily	Daily	Capable	Capable	Incapable	Incapable	Capable	Incapable	Capable	Capable	Capable	I totally agree	I totally agree	I totally agree	I totally agree	I totally agree	Exchange information by e-mail or intranet	Search for technical information
Minas Gerais – MG	Female	31 to 40 years	Desktop computer	Laptop	Smartphone		Google Chrome	>15h	Very capable	Very capable	Capable	Capable	Capable	Capable	Incapable	Incapable	Yes	Yes	Yes	No	No	Yes	Yes	Weekly	Rarely (less than once a month)	2 to 3 times a month	Once a month	Never used	Daily	Never used	Weekly	Daily	Very Capable	Very Capable	Capable	Incapable	Very Capable	Incapable	Very Capable	Very Capable	Capable	I totally agree	I totally agree	Partially agree	Partially agree	I totally agree	Control and dispense medicines	Exchange information by e-mail or intranet	Search for technical information
Minas Gerais – MG	Female	26 to 30 years	Desktop computer	Smartphone			Google Chrome	6 - 10h	Very capable	Very capable	Very capable	Capable	Capable	Very capable	Incapable	Incapable	No	No	No	No	No	Yes	Yes	Daily	Rarely (less than once a month)	Rarely (less than once a month)	2 to 3 times a month	Never used	Never used	Never used	Never used	Daily	Very Capable	Very Capable	Capable	Incapable	Incapable	Incapable	Incapable	Very Capable	Very Capable	I totally agree	Partially agree	Totally disagree	I do not agree or disagree	I totally agree	Search for technical information
São Paulo – SP	Male	31 to 40 years	Laptop	Smartphone	Tablet		Google Chrome	>15h	Very capable	Very capable	Very capable	Very capable	Very capable	Capable	Somewhat incapable	Somewhat incapable	Yes	Yes	Yes	No	No	No	No	Daily	Rarely (less than once a month)	Rarely (less than once a month)	Daily	Never used	Daily	Rarely (less than once a month)	Daily	Daily	Very Capable	Very Capable	Capable	Somewhat incapable	Very Capable	Capable	Very Capable	Very Capable	Very Capable	Partially agree	Partially agree	I totally agree	Partially disagree	I totally agree	Exchange information by e-mail or intranet	Search for technical information	Search for technical information
Rio Grande do Sul – RS	Male	Over 50 years	Desktop computer	Laptop	Smartphone	Tablet	Google Chrome	11 - 15h	Very capable	Capable	Very capable	Capable	Very capable	Capable	Somewhat incapable	Somewhat incapable	Yes	Yes	Yes	No	No	No	No	Daily	Rarely (less than once a month)	2 to 3 times a month	Weekly	Never used	Daily	Never used	2 to 3 times a month	Weekly	Very Capable	Incapable	Capable	Incapable	Very Capable	Incapable	Capable	Capable	Capable	I totally agree	I totally agree	I totally agree	Partially agree	I totally agree	Control and dispense medicines	Exchange information by e-mail or intranet	Search for technical information
Rio Grande do Sul – RS	Female	26 to 30 years	Laptop	Smartphone			Google Chrome	>15h	Very capable	Very capable	Very capable	Very capable	Very capable	Capable	Somewhat incapable	Somewhat incapable	No	No	No	No	No	Yes	Yes	Weekly	Weekly	Never used	Daily	Never used	Daily	Weekly	Daily	Daily	Capable	Capable	Incapable	Incapable	Capable	Capable	Capable	Capable	Capable	I totally agree	I totally agree	Totally disagree	Partially disagree	I totally agree	Control and dispense medicines	Exchange information by e-mail or intranet	Search for technical information
Sergipe – SE	Female	22 to 25 years	Desktop computer	Laptop	Smartphone		Google Chrome	>15h	Very capable	Very capable	Very capable	Capable	Capable	Very capable	Somewhat incapable	Incapable	Yes	Yes	Yes	Yes	No	Yes	Yes	Daily	Weekly	Weekly	Weekly	Never used	Daily	Rarely (less than once a month)	Weekly	Daily	Very Capable	Very Capable	Capable	Incapable	Very Capable	Somewhat incapable	Very Capable	Very Capable	Capable	Partially agree	I totally agree	Partially agree	Partially agree	I totally agree	Control and dispense medicines	Exchange information by e-mail or intranet	Search for technical information
São Paulo – SP	Female	31 to 40 years	Laptop	Smartphone			Google Chrome	>15h	Very capable	Very capable	Very capable	Very capable	Capable	Very capable	Capable	Somewhat incapable	No	No	No	No	No	No	No	Daily	Weekly	Rarely (less than once a month)	Daily	Never used	Daily	Weekly	Never used	Daily	Very Capable	Very Capable	Capable	Incapable	Very Capable	Capable	Incapable	Very Capable	Very Capable	I totally agree	I totally agree	I totally agree	Partially agree	I totally agree	Exchange information by e-mail or intranet	Search for technical information
Ceará – CE	Male	22 to 25 years	Laptop	Smartphone			Google Chrome	>15h	Very capable	Very capable	Capable	Capable	Capable	Somewhat incapable	Incapable	Incapable	No	No	No	No	No	No	No	Daily	Daily	Rarely (less than once a month)	Never used	Never used	Never used	Never used	Never used	Never used	Very Capable	Very Capable	Very Capable	Incapable	Incapable	Incapable	Incapable	Incapable	Incapable	I totally agree	I totally agree	I do not agree or disagree	Partially agree	I totally agree	Control and dispense medicines	Exchange information by e-mail or intranet	Search for technical information
Sergipe – SE	Female	26 to 30 years	Desktop computer	Laptop	Smartphone		Google Chrome	6 - 10h	Very capable	Very capable	Very capable	Capable	Capable	Capable	Somewhat incapable	Somewhat incapable	No	No	No	No	No	No	No	Daily	Weekly	Weekly	Daily	Never used	Daily	2 to 3 times a month	Rarely (less than once a month)	Daily	Very Capable	Very Capable	Capable	Incapable	Very Capable	Somewhat incapable	Somewhat incapable	Very Capable	Very Capable	I totally agree	I totally agree	I totally agree	Partially agree	I totally agree	Control and dispense medicines	Exchange information by e-mail or intranet	Search for technical information
Sergipe – SE	Male	26 to 30 years	Laptop	Smartphone			Google Chrome	>15h	Very capable	Very capable	Very capable	Capable	Capable	Very capable	Capable	Somewhat incapable	No	No	No	No	No	No	No	Daily	Weekly	Once a month	Once a month	Never used	Daily	Never used	Daily	Daily	Very Capable	Very Capable	Capable	Somewhat incapable	Capable	Somewhat incapable	Very Capable	Very Capable	Capable	I totally agree	I totally agree	I totally agree	Partially agree	I totally agree	Exchange information by e-mail or intranet	Search for technical information
Sergipe – SE	Female	26 to 30 years	Laptop	Smartphone			Google Chrome	>15h	Very capable	Very capable	Very capable	Very capable	Very capable	Very capable	Somewhat incapable	Incapable	No	No	No	No	No	No	No	Rarely (less than once a month)	Rarely (less than once a month)	Weekly	2 to 3 times a month	Never used	Daily	Never used	Weekly	Daily	Very Capable	Capable	Capable	Incapable	Very Capable	Incapable	Very Capable	Very Capable	Capable	Partially agree	I totally agree	I totally agree	I totally agree	I totally agree	Exchange information by e-mail or intranet	Search for technical information
Ceará – CE	Female	31 to 40 years	Desktop computer	Smartphone			Google Chrome	6 - 10h	Very capable	Very capable	Very capable	Very capable	Very capable	Very capable	Capable	Somewhat incapable	No	No	No	No	No	Yes	Yes	Daily	Daily	Daily	Daily	Never used	Never used	Never used	Never used	Never used	Very Capable	Very Capable	Very Capable	Incapable	Incapable	Incapable	Incapable	Incapable	Very Capable	I totally agree	I totally agree	I totally agree	I totally agree	I totally agree	Control and dispense medicines	Exchange information by e-mail or intranet	Search for technical information
Minas Gerais – MG	Female	26 to 30 years	Laptop	Smartphone			Google Chrome	>15h	Very capable	Very capable	Very capable	Capable	Capable	Very capable	Capable	Capable	Yes	Yes	Yes	No	No	Yes	Yes	Daily	Weekly	2 to 3 times a month	2 to 3 times a month	Never used	2 to 3 times a month	Rarely (less than once a month)	Weekly	Weekly	Very Capable	Very Capable	Capable	Somewhat incapable	Very Capable	Somewhat incapable	Very Capable	Very Capable	Capable	I totally agree	I totally agree	Partially agree	I do not agree or disagree	I totally agree	Control and dispense medicines	Exchange information by e-mail or intranet	Search for technical information
Paraná – PR	Female	26 to 30 years	Laptop	Smartphone			Google Chrome	>15h	Very capable	Very capable	Capable	Capable	Very capable	Very capable	Somewhat incapable	Somewhat incapable	No	Yes	No	No	No	Yes	Yes	Daily	Once a month	Once a month	Once a month	Never used	Daily	Never used	Once a month	Weekly	Very Capable	Very Capable	Capable	Incapable	Very Capable	Incapable	Capable	Very Capable	Capable	I totally agree	I totally agree	I totally agree	Partially agree	I totally agree	Exchange information by e-mail or intranet	Search for technical information
Ceará – CE	Female	26 to 30 years	Laptop				Google Chrome	6 - 10h	Very capable	Very capable	Very capable	Very capable	Capable	Very capable	Capable	Incapable	No	No	Yes	No	No	Yes	Yes	Daily	Daily	Weekly	Weekly	Never used	Weekly	Never used	2 to 3 times a month	Daily	Very Capable	Very Capable	Very Capable	Incapable	Somewhat incapable	Incapable	Somewhat incapable	Very Capable	Very Capable	I totally agree	I totally agree	Totally disagree	Partially agree	I totally agree	Search for technical information
Sergipe – SE	Female	31 to 40 years	Desktop computer	Smartphone			Google Chrome	>15h	Very capable	Very capable	Capable	Capable	Capable	Capable	Capable	Capable	No	No	No	No	No	No	No	Weekly	Weekly	Daily	Daily	Never used	Daily	Never used	Rarely (less than once a month)	Daily	Capable	Capable	Capable	Incapable	Capable	Somewhat incapable	Somewhat incapable	Capable	Capable	I totally agree	I totally agree	I totally agree	I totally agree	I totally agree	Control and dispense medicines	Search for technical information
Rio de Janeiro – RJ	Male	22 to 25 years	Laptop	Smartphone			Google Chrome	6 - 10h	Very capable	Very capable	Very capable	Very capable	Capable	Very capable	Somewhat incapable	Somewhat incapable	Yes	Yes	Yes	No	No	Yes	Yes	Daily	Never used	Rarely (less than once a month)	Rarely (less than once a month)	Rarely (less than once a month)	Rarely (less than once a month)	Rarely (less than once a month)	2 to 3 times a month	Rarely (less than once a month)	Very Capable	Capable	Capable	Somewhat incapable	Somewhat incapable	Somewhat incapable	Capable	Somewhat incapable	Capable	I totally agree	I totally agree	I do not agree or disagree	I totally agree	I totally agree	Control and dispense medicines	Exchange information by e-mail or intranet	Search for technical information
Rio Grande do Sul – RS	Female	26 to 30 years	Desktop computer	Smartphone			Google Chrome	6 - 10h	Very capable	Very capable	Very capable	Very capable	Capable	Capable	Somewhat incapable	Somewhat incapable	Yes	Yes	Yes	No	No	No	No	Daily	Rarely (less than once a month)	Weekly	Weekly	Never used	Daily	Weekly	Never used	Daily	Very Capable	Very Capable	Capable	Capable	Very Capable	Capable	Capable	Very Capable	Very Capable	I totally agree	Partially agree	I totally agree	I totally agree	I totally agree	Control and dispense medicines	Exchange information by e-mail or intranet	Search for technical information
Piauí – PI	Female	26 to 30 years	Laptop	Smartphone			Google Chrome	>15h	Very capable	Very capable	Very capable	Very capable	Very capable	Very capable	Capable	Capable	No	No	No	No	No	Yes	Yes	Daily	Daily	Daily	Daily	Never used	Never used	Rarely (less than once a month)	Daily	Daily	Very Capable	Very Capable	Very Capable	Incapable	Incapable	Very Capable	Very Capable	Very Capable	Very Capable	I totally agree	I totally agree	Totally disagree	I do not agree or disagree	I totally agree	Control and dispense medicines	Exchange information by e-mail or intranet	Search for technical information
São Paulo – SP	Female	22 to 25 years	Desktop computer	Laptop			Google Chrome	6 - 10h	Very capable	Very capable	Very capable	Very capable	Very capable	Very capable	Capable	Capable	No	Yes	Yes	No	No	No	Yes	Daily	Daily	Daily	Daily	Weekly	Daily	Daily	Weekly	Daily	Very Capable	Very Capable	Capable	Somewhat incapable	Very Capable	Very Capable	Capable	Very Capable	Very Capable	Partially agree	I totally agree	I totally agree	I totally agree	I totally agree	Exchange information by e-mail or intranet	Search for technical information
Santa Catarina – SC	Male	31 to 40 years	Desktop computer	Laptop	Smartphone	Tablet	Google Chrome	>15h	Very capable	Very capable	Very capable	Very capable	Very capable	Very capable	Very capable	Very capable	No	No	No	No	No	Yes	Yes	Daily	Daily	Weekly	Daily	Daily	Daily	Weekly	Weekly	Daily	Very Capable	Very Capable	Capable	Capable	Very Capable	Very Capable	Capable	Very Capable	Very Capable	I totally agree	I totally agree	I totally agree	I totally agree	I totally agree	Control and dispense medicines	Exchange information by e-mail or intranet	Search for technical information
Minas Gerais – MG	Male	26 to 30 years	Desktop computer	Laptop	Smartphone	Tablet	Google Chrome	11 - 15h	Very capable	Very capable	Very capable	Very capable	Very capable	Capable	Somewhat incapable	Somewhat incapable	Yes	Yes	Yes	No	No	Yes	Yes	Daily	Daily	Daily	Daily	Never used	Never used	Never used	Never used	Daily	Very Capable	Very Capable	Very Capable	Incapable	Incapable	Incapable	Incapable	Very Capable	Very Capable	Partially agree	Partially agree	Partially agree	Partially disagree	I totally agree	Exchange information by e-mail or intranet	Search for technical information
Rio de Janeiro – RJ	Female	26 to 30 years	Laptop	Smartphone			Google Chrome	11 - 15h	Very capable	Very capable	Capable	Capable	Capable	Capable	Somewhat incapable	Incapable	No	Yes	No	No	No	Yes	Yes	Weekly	Rarely (less than once a month)	Rarely (less than once a month)	Once a month	Never used	Never used	Never used	Rarely (less than once a month)	Rarely (less than once a month)	Very Capable	Very Capable	Capable	Incapable	Incapable	Incapable	Somewhat incapable	Somewhat incapable	Capable	I totally agree	I totally agree	Totally disagree	I totally agree	I totally agree	Control and dispense medicines	Exchange information by e-mail or intranet	Search for technical information
Bahia - BA	Female	26 to 30 years	Desktop computer	Smartphone			Google Chrome	11 - 15h	Very capable	Very capable	Very capable	Capable	Very capable	Capable	Somewhat incapable	Somewhat incapable	Yes	Yes	Yes	No	No	No	No	Daily	Daily	Weekly	Weekly	2 to 3 times a month	Daily	Weekly	2 to 3 times a month	Once a month	Very Capable	Very Capable	Very Capable	Somewhat incapable	Very Capable	Somewhat incapable	Capable	Very Capable	Capable	I totally agree	I totally agree	I totally agree	Partially agree	I totally agree	Control and dispense medicines	Exchange information by e-mail or intranet	Search for technical information
Ceará – CE	Female	22 to 25 years	Laptop	Smartphone			Google Chrome	11 - 15h	Very capable	Very capable	Capable	Capable	Capable	Somewhat incapable	Incapable	Incapable	Yes	Yes	Yes	No	No	Yes	Yes	Daily	Weekly	Once a month	Once a month	Never used	2 to 3 times a month	Never used	Daily	Daily	Very Capable	Capable	Somewhat incapable	Incapable	Very Capable	Incapable	Very Capable	Very Capable	Capable	I totally agree	I totally agree	I totally agree	Partially agree	I totally agree	Exchange information by e-mail or intranet	Search for technical information
Ceará – CE	Male	41 to 50 years	Desktop computer	Laptop	Smartphone	Tablet	Google Chrome	>15h	Very capable	Very capable	Very capable	Very capable	Very capable	Capable	Somewhat incapable	Somewhat incapable	No	No	No	No	No	Yes	Yes	Daily	Weekly	Weekly	Daily	Weekly	Weekly	Weekly	Weekly	Weekly	Very Capable	Very Capable	Capable	Capable	Capable	Capable	Capable	Capable	Capable	I totally agree	I totally agree	I totally agree	I totally agree	I totally agree	Control and dispense medicines	Exchange information by e-mail or intranet	Search for technical information
Santa Catarina – SC	Female	41 to 50 years	Laptop	Smartphone			Google Chrome	6 - 10h	Very capable	Very capable	Capable	Capable	Capable	Capable	Somewhat incapable	Incapable	Yes	Yes	Yes	Yes	No	Yes	Yes	Daily	Rarely (less than once a month)	2 to 3 times a month	2 to 3 times a month	Never used	Daily	Rarely (less than once a month)	2 to 3 times a month	Daily	Very Capable	Capable	Capable	Incapable	Very Capable	Somewhat incapable	Capable	Very Capable	Capable	I totally agree	I totally agree	I totally agree	Partially agree	I totally agree	Control and dispense medicines	Exchange information by e-mail or intranet	Search for technical information
Ceará – CE	Female	26 to 30 years	Desktop computer	Smartphone	Tablet		Google Chrome	6 - 10h	Very capable	Very capable	Very capable	Capable	Capable	Capable	Somewhat incapable	Incapable	No	No	No	No	No	Yes	Yes	Daily	Weekly	Rarely (less than once a month)	Rarely (less than once a month)	Rarely (less than once a month)	Rarely (less than once a month)	Rarely (less than once a month)	Weekly	Weekly	Very Capable	Very Capable	Incapable	Incapable	Somewhat incapable	Incapable	Capable	Capable	Capable	I totally agree	I totally agree	Totally disagree	I totally agree	I totally agree	Control and dispense medicines	Exchange information by e-mail or intranet	Search for technical information
Bahia - BA	Female	31 to 40 years	Desktop computer	Laptop	Smartphone	Tablet	Google Chrome	11 - 15h	Very capable	Capable	Capable	Somewhat incapable	Capable	Capable	Incapable	Incapable	No	No	No	No	No	No	No	Weekly	Never used	Once a month	Once a month	Never used	Rarely (less than once a month)	Never used	Daily	Daily	Very Capable	Incapable	Somewhat incapable	Incapable	Incapable	Incapable	Somewhat incapable	Somewhat incapable	Somewhat incapable	I totally agree	I totally agree	Partially agree	I totally agree	I totally agree	Control and dispense medicines	Exchange information by e-mail or intranet	Search for technical information
Ceará – CE	Female	22 to 25 years	Laptop	Smartphone			Google Chrome	>15h	Very capable	Capable	Capable	Capable	Capable	Capable	Somewhat incapable	Somewhat incapable	Yes	Yes	Yes	No	No	Yes	Yes	Daily	Weekly	2 to 3 times a month	2 to 3 times a month	Rarely (less than once a month)	Rarely (less than once a month)	Rarely (less than once a month)	Rarely (less than once a month)	Rarely (less than once a month)	Very Capable	Very Capable	Capable	Somewhat incapable	Somewhat incapable	Somewhat incapable	Somewhat incapable	Somewhat incapable	Capable	I totally agree	Partially agree	Partially agree	I totally agree	I totally agree	Control and dispense medicines	Exchange information by e-mail or intranet	Search for technical information
Minas Gerais – MG	Female	26 to 30 years	Laptop	Smartphone			Google Chrome	11 - 15h	Very capable	Very capable	Capable	Capable	Capable	Capable	Incapable	Incapable	No	No	No	No	No	Yes	Yes	Daily	Daily	Never used	Weekly	Never used	Rarely (less than once a month)	Never used	Rarely (less than once a month)	Daily	Very Capable	Very Capable	Incapable	Incapable	Incapable	Incapable	Incapable	Very Capable	Capable	Partially agree	I totally agree	Totally disagree	I totally agree	I totally agree	Exchange information by e-mail or intranet	Search for technical information
Rio de Janeiro – RJ	Female	31 to 40 years	Desktop computer	Laptop			Google Chrome	>15h	Very capable	Very capable	Very capable	Very capable	Very capable	Very capable	Capable	Capable	No	No	No	No	Yes	Yes	Yes	Daily	Daily	Daily	Daily	Never used	Weekly	Daily	Weekly	Daily	Very Capable	Very Capable	Very Capable	Capable	Very Capable	Very Capable	Very Capable	Very Capable	Very Capable	I totally agree	I totally agree	Partially agree	Partially disagree	I totally agree	Control and dispense medicines	Exchange information by e-mail or intranet	Search for technical information
Bahia - BA	Female	26 to 30 years	Laptop	Smartphone			Google Chrome	>15h	Very capable	Very capable	Capable	Capable	Capable	Capable	Somewhat incapable	Somewhat incapable	Yes	Yes	Yes	No	No	No	No	Daily	Daily	2 to 3 times a month	2 to 3 times a month	Never used	Rarely (less than once a month)	Rarely (less than once a month)	Rarely (less than once a month)	Daily	Very Capable	Very Capable	Capable	Incapable	Somewhat incapable	Somewhat incapable	Somewhat incapable	Very Capable	Capable	I totally agree	I totally agree	I totally agree	I totally agree	I totally agree	Control and dispense medicines	Exchange information by e-mail or intranet	Search for technical information
Minas Gerais – MG	Female	41 to 50 years	Desktop computer	Laptop	Smartphone		Google Chrome	>15h	Very capable	Very capable	Capable	Very capable	Capable	Capable	Capable	Somewhat incapable	No	Yes	Yes	Yes	No	Yes	Yes	Daily	Weekly	Weekly	Weekly	Weekly	Weekly	Weekly	Weekly	Daily	Very Capable	Very Capable	Capable	Capable	Capable	Capable	Capable	Very Capable	Capable	I totally agree	I totally agree	Partially agree	I totally agree	I totally agree	Exchange information by e-mail or intranet	Search for technical information
Ceará – CE	Male	22 to 25 years	Desktop computer	Laptop	Smartphone	Tablet	Google Chrome	>15h	Very capable	Very capable	Very capable	Very capable	Capable	Capable	Capable	Somewhat incapable	Yes	Yes	Yes	No	No	No	No	Daily	Weekly	Weekly	Daily	Once a month	Once a month	Once a month	Once a month	Once a month	Very Capable	Very Capable	Capable	Somewhat incapable	Somewhat incapable	Somewhat incapable	Somewhat incapable	Somewhat incapable	Somewhat incapable	I totally agree	I totally agree	I totally agree	I totally agree	Partially agree	Control and dispense medicines	Exchange information by e-mail or intranet	Search for technical information
Piauí – PI	Male	31 to 40 years	Desktop computer	Smartphone			Google Chrome	>15h	Very capable	Very capable	Very capable	Very capable	Capable	Very capable	Capable	Capable	Yes	Yes	Yes	No	No	Yes	Yes	Daily	Weekly	Weekly	Weekly	Never used	Daily	Rarely (less than once a month)	Once a month	Daily	Very Capable	Very Capable	Very Capable	Incapable	Very Capable	Capable	Capable	Very Capable	Very Capable	I totally agree	I totally agree	I totally agree	Partially agree	I totally agree	Control and dispense medicines	Exchange information by e-mail or intranet	Search for technical information
São Paulo – SP	Male	31 to 40 years	Desktop computer	Laptop	Smartphone	Tablet	Google Chrome	>15h	Very capable	Capable	Capable	Capable	Capable	Capable	Incapable	Incapable	Yes	Yes	Yes	No	No	Yes	Yes	Daily	Weekly	2 to 3 times a month	2 to 3 times a month	Never used	2 to 3 times a month	Never used	Never used	Weekly	Capable	Capable	Capable	Incapable	Capable	Incapable	Incapable	Capable	Capable	Partially agree	Partially agree	I do not agree or disagree	Partially agree	I totally agree	Control and dispense medicines	Exchange information by e-mail or intranet	Search for technical information
Bahia - BA	Female	41 to 50 years	Desktop computer	Laptop	Smartphone		Google Chrome	1 - 5h	Very capable	Very capable	Very capable	Very capable	Very capable	Very capable	Incapable	Incapable	No	No	No	No	No	Yes	Yes	Daily	Weekly	Weekly	Daily	Never used	Weekly	2 to 3 times a month	Weekly	Daily	Very Capable	Very Capable	Very Capable	Incapable	Very Capable	Capable	Very Capable	Very Capable	Capable	I totally agree	I totally agree	I totally agree	I do not agree or disagree	I totally agree	Control and dispense medicines	Exchange information by e-mail or intranet	Search for technical information
Bahia - BA	Female	41 to 50 years	Desktop computer	Laptop	Smartphone	Tablet	Google Chrome	6 - 10h	Very capable	Very capable	Very capable	Very capable	Capable	Capable	Somewhat incapable	Somewhat incapable	No	Yes	Yes	No	No	Yes	Yes	Daily	2 to 3 times a month	2 to 3 times a month	Weekly	2 to 3 times a month	Daily	Never used	2 to 3 times a month	Daily	Capable	Capable	Capable	Incapable	Very Capable	Incapable	Capable	Very Capable	Capable	I totally agree	I totally agree	I totally agree	Partially agree	I totally agree	Control and dispense medicines	Exchange information by e-mail or intranet	Search for technical information
Ceará – CE	Female	26 to 30 years	Laptop	Smartphone			Google Chrome	>15h	Very capable	Very capable	Very capable	Capable	Capable	Very capable	Somewhat incapable	Somewhat incapable	No	No	No	No	No	No	No	Daily	Once a month	Rarely (less than once a month)	Rarely (less than once a month)	Rarely (less than once a month)	Rarely (less than once a month)	Rarely (less than once a month)	Weekly	Once a month	Very Capable	Very Capable	Capable	Capable	Capable	Capable	Very Capable	Capable	Capable	I totally agree	Partially agree	Totally disagree	I totally agree	I totally agree	Control and dispense medicines	Exchange information by e-mail or intranet	Search for technical information
São Paulo – SP	Female	41 to 50 years	Laptop	Smartphone	Tablet		Google Chrome	>15h	Very capable	Very capable	Very capable	Very capable	Capable	Capable	Incapable	Incapable	No	Yes	Yes	No	No	No	No	Daily	Weekly	Weekly	Weekly	Rarely (less than once a month)	Weekly	Never used	Never used	Weekly	Very Capable	Very Capable	Very Capable	Somewhat incapable	Capable	Incapable	Incapable	Very Capable	Very Capable	I totally agree	I totally agree	I totally agree	Partially agree	I totally agree	Control and dispense medicines	Search for technical information
Ceará – CE	Male	31 to 40 years	Laptop	Smartphone			Google Chrome	>15h	Very capable	Very capable	Very capable	Very capable	Capable	Very capable	Somewhat incapable	Somewhat incapable	Yes	Yes	Yes	No	No	Yes	Yes	Daily	Rarely (less than once a month)	Rarely (less than once a month)	Rarely (less than once a month)	Rarely (less than once a month)	Rarely (less than once a month)	Never used	Rarely (less than once a month)	Rarely (less than once a month)	Very Capable	Very Capable	Capable	Somewhat incapable	Capable	Incapable	Incapable	Capable	Capable	I totally agree	Partially agree	Totally disagree	Partially agree	Totally disagree	Control and dispense medicines	Exchange information by e-mail or intranet	Search for technical information
Ceará – CE	Male	31 to 40 years	Laptop				Google Chrome	6 - 10h	Very capable	Very capable	Capable	Capable	Capable	Very capable	Somewhat incapable	Somewhat incapable	No	No	Yes	No	No	Yes	Yes	Daily	2 to 3 times a month	Rarely (less than once a month)	Weekly	Never used	Rarely (less than once a month)	Never used	Weekly	Rarely (less than once a month)	Very Capable	Capable	Somewhat incapable	Incapable	Somewhat incapable	Incapable	Somewhat incapable	Somewhat incapable	Somewhat incapable	Partially agree	Partially agree	Partially agree	I totally agree	I totally agree	Exchange information by e-mail or intranet	Search for technical information
Ceará – CE	Female	41 to 50 years	Desktop computer	Smartphone	Tablet		Google Chrome	1 - 5h	Capable	Capable	Capable	Capable	Capable	Capable	Somewhat incapable	Somewhat incapable	No	No	No	No	No	No	No	Daily	Daily	Never used	Never used	Never used	Never used	Never used	Never used	Never used	Capable	Capable	Incapable	Incapable	Incapable	Incapable	Incapable	Incapable	Incapable	I totally agree	I totally agree	Partially agree	I totally agree	I totally agree	Control and dispense medicines	Exchange information by e-mail or intranet	Search for technical information
Ceará – CE	Female	41 to 50 years	Laptop				Google Chrome	>15h	Very capable	Capable	Capable	Capable	Capable	Capable	Somewhat incapable	Somewhat incapable	No	No	No	No	No	No	No	Weekly	Never used	Rarely (less than once a month)	Rarely (less than once a month)	Rarely (less than once a month)	Rarely (less than once a month)	Rarely (less than once a month)	Rarely (less than once a month)	Rarely (less than once a month)	Capable	Incapable	Somewhat incapable	Somewhat incapable	Somewhat incapable	Somewhat incapable	Somewhat incapable	Somewhat incapable	Somewhat incapable	I totally agree	Partially agree	Totally disagree	I totally agree	I totally agree	Control and dispense medicines	Exchange information by e-mail or intranet	Search for technical information
Rio de Janeiro – RJ	Female	26 to 30 years	Laptop	Smartphone			Google Chrome	>15h	Very capable	Very capable	Very capable	Very capable	Capable	Very capable	Incapable	Incapable	No	No	No	No	No	Yes	Yes	Daily	Weekly	2 to 3 times a month	Weekly	Never used	Never used	Never used	Weekly	Weekly	Very Capable	Very Capable	Capable	Incapable	Incapable	Incapable	Capable	Capable	Capable	I totally agree	I totally agree	I totally agree	Partially agree	I totally agree	Control and dispense medicines	Exchange information by e-mail or intranet	Search for technical information
Ceará – CE	Female	31 to 40 years	Desktop computer				Google Chrome	1 - 5h	Very capable	Very capable	Capable	Capable	Capable	Very capable	Capable	Somewhat incapable	No	No	No	No	No	No	No	Daily	Rarely (less than once a month)	Once a month	Once a month	Never used	Rarely (less than once a month)	Never used	2 to 3 times a month	Once a month	Very Capable	Somewhat incapable	Capable	Somewhat incapable	Somewhat incapable	Incapable	Capable	Somewhat incapable	Somewhat incapable	I totally agree	I totally agree	Totally disagree	I totally agree	I totally agree	Other
Sergipe – SE	Female	26 to 30 years	Desktop computer	Laptop	Smartphone		Google Chrome	>15h	Very capable	Very capable	Very capable	Very capable	Capable	Very capable	Capable	Somewhat incapable	No	No	No	No	No	No	No	Daily	Daily	Weekly	Weekly	Never used	Daily	Rarely (less than once a month)	Weekly	Daily	Very Capable	Very Capable	Capable	Incapable	Very Capable	Capable	Capable	Very Capable	Very Capable	I totally agree	I totally agree	I totally agree	I totally agree	I totally agree	Control and dispense medicines	Exchange information by e-mail or intranet	Search for technical information
Bahia - BA	Male	Over 50 years	Desktop computer	Laptop	Smartphone	Tablet	Google Chrome	6 - 10h	Very capable	Very capable	Very capable	Very capable	Very capable	Very capable	Capable	Capable	No	No	Yes	Yes	Yes	Yes	Yes	Daily	Rarely (less than once a month)	Weekly	Weekly	Never used	Never used	Never used	Never used	Rarely (less than once a month)	Very Capable	Very Capable	Capable	Incapable	Incapable	Incapable	Incapable	Somewhat incapable	Capable	I totally agree	I totally agree	I totally agree	Totally disagree	I totally agree	Exchange information by e-mail or intranet	Search for technical information
Ceará – CE	Female	26 to 30 years	Laptop				Google Chrome	6 - 10h	Very capable	Very capable	Very capable	Capable	Capable	Capable	Capable	Incapable	Yes	Yes	Yes	No	No	Yes	Yes	Daily	Daily	Once a month	Weekly	Once a month	Once a month	Once a month	Once a month	Weekly	Very Capable	Very Capable	Somewhat incapable	Somewhat incapable	Somewhat incapable	Somewhat incapable	Somewhat incapable	Very Capable	Somewhat incapable	Partially agree	Partially agree	Partially agree	I totally agree	I totally agree	Exchange information by e-mail or intranet	Search for technical information
Ceará – CE	Female	26 to 30 years	Desktop computer	Laptop	Smartphone		Google Chrome	11 - 15h	Very capable	Very capable	Very capable	Very capable	Capable	Capable	Capable	Capable	No	No	No	No	No	No	No	Daily	2 to 3 times a month	Never used	Daily	Weekly	Weekly	Never used	2 to 3 times a month	2 to 3 times a month	Very Capable	Capable	Incapable	Somewhat incapable	Capable	Incapable	Capable	Capable	Very Capable	I totally agree	I totally agree	I totally agree	Partially agree	I totally agree	Exchange information by e-mail or intranet	Search for technical information
Ceará – CE	Male	31 to 40 years	Desktop computer	Laptop	Smartphone		Google Chrome	>15h	Very capable	Very capable	Very capable	Very capable	Capable	Capable	Somewhat incapable	Somewhat incapable	Yes	Yes	Yes	No	No	No	No	Daily	Daily	Daily	2 to 3 times a month	Never used	Never used	2 to 3 times a month	2 to 3 times a month	Never used	Very Capable	Very Capable	Very Capable	Very Capable	Somewhat incapable	Very Capable	Very Capable	Somewhat incapable	Very Capable	I totally agree	I totally agree	I totally agree	I totally agree	I totally agree	Exchange information by e-mail or intranet	Search for technical information
São Paulo – SP	Female	22 to 25 years	Desktop computer	Laptop	Smartphone	Tablet	Google Chrome	>15h	Very capable	Very capable	Capable	Capable	Capable	Capable	Incapable	Incapable	Yes	Yes	Yes	No	No	Yes	Yes	Daily	Daily	Rarely (less than once a month)	Rarely (less than once a month)	Rarely (less than once a month)	Daily	Rarely (less than once a month)	Rarely (less than once a month)	Daily	Very Capable	Capable	Incapable	Incapable	Capable	Incapable	Incapable	Capable	Somewhat incapable	Partially agree	I totally agree	I totally agree	I totally agree	I totally agree	Exchange information by e-mail or intranet	Search for technical information
Minas Gerais – MG	Female	31 to 40 years	Laptop	Smartphone	Tablet		Google Chrome	>15h	Very capable	Very capable	Very capable	Very capable	Very capable	Very capable	Somewhat incapable	Somewhat incapable	No	No	No	No	No	Yes	Yes	Daily	Daily	Once a month	Once a month	Daily	Rarely (less than once a month)	Rarely (less than once a month)	Daily	Daily	Very Capable	Very Capable	Capable	Very Capable	Capable	Capable	Very Capable	Very Capable	Very Capable	I totally agree	I totally agree	I totally agree	I do not agree or disagree	I totally agree	Other
Rio de Janeiro – RJ	Female	22 to 25 years	Laptop	Smartphone			Google Chrome	1 - 5h	Very capable	Very capable	Very capable	Capable	Capable	Capable	Incapable	Somewhat incapable	No	No	Yes	No	No	Yes	Yes	Daily	Weekly	Weekly	2 to 3 times a month	Never used	Once a month	Never used	Daily	Daily	Very Capable	Very Capable	Capable	Incapable	Somewhat incapable	Incapable	Somewhat incapable	Very Capable	Somewhat incapable	I totally agree	Partially agree	I do not agree or disagree	I totally agree	I totally agree	Control and dispense medicines	Exchange information by e-mail or intranet	Search for technical information
Ceará – CE	Female	31 to 40 years	Laptop	Smartphone	Tablet		Google Chrome	>15h	Capable	Capable	Capable	Somewhat incapable	Somewhat incapable	Somewhat incapable	Incapable	Incapable	No	No	No	No	No	No	No	Daily	Weekly	Never used	Never used	Never used	Never used	Never used	Never used	Rarely (less than once a month)	Very Capable	Very Capable	Incapable	Incapable	Incapable	Incapable	Incapable	Incapable	Incapable	Partially agree	Partially agree	I do not agree or disagree	I totally agree	I totally agree	Exchange information by e-mail or intranet	Search for technical information
Paraná – PR	Female	26 to 30 years	Laptop	Smartphone			Google Chrome	11 - 15h	Very capable	Capable	Very capable	Very capable	Capable	Capable	Somewhat incapable	Somewhat incapable	No	No	No	Yes	No	No	No	Rarely (less than once a month)	Rarely (less than once a month)	Rarely (less than once a month)	2 to 3 times a month	Never used	Daily	Never used	Never used	Daily	Very Capable	Capable	Somewhat incapable	Incapable	Somewhat incapable	Incapable	Incapable	Very Capable	Somewhat incapable	I totally agree	I totally agree	I totally agree	I totally agree	I totally agree	Control and dispense medicines	Exchange information by e-mail or intranet	Search for technical information
Ceará – CE	Male	31 to 40 years	Laptop	Smartphone	Tablet		Google Chrome	>15h	Very capable	Very capable	Capable	Capable	Capable	Capable	Somewhat incapable	Somewhat incapable	No	No	No	No	No	No	No	Daily	Weekly	Rarely (less than once a month)	Rarely (less than once a month)	Never used	Rarely (less than once a month)	Never used	Rarely (less than once a month)	Once a month	Very Capable	Very Capable	Somewhat incapable	Incapable	Somewhat incapable	Incapable	Somewhat incapable	Somewhat incapable	Somewhat incapable	I totally agree	I totally agree	Partially agree	I totally agree	I totally agree	Control and dispense medicines	Exchange information by e-mail or intranet	Search for technical information
Ceará – CE	Female	26 to 30 years	Laptop	Smartphone			Google Chrome	6 - 10h	Very capable	Very capable	Capable	Capable	Capable	Capable	Somewhat incapable	Incapable	No	No	No	No	No	No	No	Daily	2 to 3 times a month	Rarely (less than once a month)	Rarely (less than once a month)	Never used	Rarely (less than once a month)	Never used	2 to 3 times a month	Once a month	Very Capable	Very Capable	Somewhat incapable	Incapable	Capable	Incapable	Very Capable	Capable	Capable	I totally agree	I totally agree	Totally disagree	Partially agree	I totally agree	Control and dispense medicines	Exchange information by e-mail or intranet	Search for technical information
São Paulo – SP	Female	26 to 30 years	Laptop	Smartphone			Google Chrome	6 - 10h	Very capable	Very capable	Capable	Capable	Capable	Very capable	Incapable	Incapable	Yes	Yes	Yes	No	No	Yes	Yes	Daily	Never used	Daily	Weekly	Never used	2 to 3 times a month	Rarely (less than once a month)	Rarely (less than once a month)	Daily	Very Capable	Very Capable	Capable	Incapable	Capable	Incapable	Somewhat incapable	Very Capable	Very Capable	I totally agree	I totally agree	I do not agree or disagree	I totally agree	I totally agree	Control and dispense medicines	Exchange information by e-mail or intranet	Search for technical information
Ceará – CE	Female	26 to 30 years	Laptop	Smartphone			Google Chrome	1 - 5h	Very capable	Very capable	Capable	Capable	Capable	Very capable	Incapable	Incapable	No	Yes	Yes	No	No	Yes	Yes	Daily	Weekly	Weekly	Weekly	2 to 3 times a month	Weekly	2 to 3 times a month	Weekly	Weekly	Very Capable	Very Capable	Capable	Capable	Somewhat incapable	Somewhat incapable	Somewhat incapable	Somewhat incapable	Somewhat incapable	I totally agree	I totally agree	I totally agree	I totally agree	I totally agree	Control and dispense medicines	Exchange information by e-mail or intranet	Search for technical information
São Paulo – SP	Female	22 to 25 years	Desktop computer	Laptop	Smartphone		Google Chrome	>15h	Very capable	Very capable	Somewhat incapable	Somewhat incapable	Capable	Somewhat incapable	Incapable	Incapable	No	No	No	No	No	Yes	Yes	Daily	Rarely (less than once a month)	Weekly	Weekly	Never used	Daily	Never used	Never used	Daily	Very Capable	Capable	Somewhat incapable	Incapable	Somewhat incapable	Incapable	Incapable	Capable	Somewhat incapable	Partially disagree	Partially disagree	Partially disagree	I totally agree	I totally agree	Control and dispense medicines	Exchange information by e-mail or intranet	Search for technical information
Bahia - BA	Female	31 to 40 years	Laptop	Smartphone			Google Chrome	6 - 10h	Very capable	Very capable	Very capable	Very capable	Very capable	Very capable	Incapable	Incapable	Yes	Yes	Yes	No	No	Yes	Yes	Daily	Rarely (less than once a month)	Daily	Daily	Rarely (less than once a month)	Daily	Once a month	Rarely (less than once a month)	Daily	Very Capable	Very Capable	Very Capable	Somewhat incapable	Very Capable	Very Capable	Somewhat incapable	Very Capable	Capable	I totally agree	I totally agree	I totally agree	I totally agree	I totally agree	Control and dispense medicines	Exchange information by e-mail or intranet	Search for technical information
Rio de Janeiro – RJ	Male	31 to 40 years	Laptop	Smartphone			Google Chrome	>15h	Very capable	Very capable	Very capable	Very capable	Capable	Very capable	Somewhat incapable	Somewhat incapable	No	No	No	No	Yes	No	No	Once a month	Never used	Never used	Weekly	Never used	Rarely (less than once a month)	Never used	Daily	Daily	Very Capable	Incapable	Capable	Incapable	Incapable	Capable	Very Capable	Very Capable	Very Capable	I totally agree	I totally agree	I totally agree	Partially disagree	I totally agree	Exchange information by e-mail or intranet	Search for technical information
Rio Grande do Norte – RN	Male	31 to 40 years	Desktop computer	Laptop			Google Chrome	>15h	Very capable	Very capable	Very capable	Very capable	Very capable	Very capable	Very capable	Very capable	No	No	No	No	Yes	No	No	Daily	Daily	Weekly	Weekly	Rarely (less than once a month)	Daily	Weekly	Weekly	Weekly	Very Capable	Very Capable	Very Capable	Very Capable	Very Capable	Very Capable	Very Capable	Very Capable	Very Capable	I totally agree	I totally agree	I totally agree	I totally agree	I totally agree	Search for technical information
Rio Grande do Norte – RN	Female	26 to 30 years	Laptop	Smartphone	Tablet		Google Chrome	11 - 15h	Very capable	Very capable	Very capable	Very capable	Very capable	Very capable	Capable	Capable	No	No	No	No	Yes	Yes	Yes	Daily	Daily	Weekly	Weekly	Weekly	Daily	Weekly	Daily	Daily	Very Capable	Very Capable	Capable	Capable	Very Capable	Capable	Very Capable	Very Capable	Very Capable	I totally agree	I totally agree	I totally agree	I totally agree	I totally agree	Control and dispense medicines	Exchange information by e-mail or intranet	Search for technical information
Rio Grande do Norte – RN	Female	31 to 40 years	Laptop	Smartphone	Tablet		Google Chrome	>15h	Very capable	Very capable	Very capable	Very capable	Capable	Capable	Somewhat incapable	Somewhat incapable	No	No	No	No	No	No	No	Daily	Weekly	Weekly	Weekly	Never used	Daily	2 to 3 times a month	2 to 3 times a month	Daily	Very Capable	Very Capable	Capable	Incapable	Capable	Capable	Somewhat incapable	Capable	Very Capable	I totally agree	I totally agree	I totally agree	I totally agree	I totally agree	Exchange information by e-mail or intranet	Search for technical information
Rio Grande do Norte – RN	Female	31 to 40 years	Desktop computer	Laptop	Smartphone	Tablet	Google Chrome	>15h	Very capable	Very capable	Very capable	Capable	Capable	Capable	Capable	Capable	Yes	Yes	No	No	No	Yes	Yes	Weekly	Rarely (less than once a month)	Rarely (less than once a month)	Daily	Never used	Daily	Never used	Never used	Daily	Capable	Capable	Somewhat incapable	Incapable	Capable	Somewhat incapable	Somewhat incapable	Capable	Capable	I totally agree	I totally agree	I totally agree	I totally agree	I totally agree	Search for technical information
Rio Grande do Norte – RN	Male	41 to 50 years	Desktop computer	Smartphone	Tablet		Google Chrome	11 - 15h	Very capable	Very capable	Very capable	Very capable	Capable	Capable	Capable	Capable	No	No	No	No	No	No	No	Daily	Never used	Rarely (less than once a month)	Daily	Never used	Daily	Daily	Daily	Daily	Very Capable	Incapable	Somewhat incapable	Incapable	Very Capable	Capable	Very Capable	Very Capable	Capable	Partially agree	Partially agree	Totally disagree	Partially agree	I totally agree	Exchange information by e-mail or intranet	Search for technical information
Bahia - BA	Male	31 to 40 years	Desktop computer	Laptop	Smartphone		Google Chrome	6 - 10h	Very capable	Very capable	Very capable	Very capable	Very capable	Very capable	Somewhat incapable	Very capable	No	No	No	No	Yes	Yes	Yes	Daily	Daily	Daily	Daily	Never used	Daily	Once a month	Once a month	Daily	Very Capable	Very Capable	Very Capable	Somewhat incapable	Very Capable	Capable	Capable	Very Capable	Very Capable	I totally agree	I totally agree	I totally agree	I totally agree	I totally agree	Exchange information by e-mail or intranet	Search for technical information
Rio Grande do Norte – RN	Female	26 to 30 years	Laptop	Smartphone	Tablet		Google Chrome	6 - 10h	Very capable	Very capable	Very capable	Very capable	Capable	Very capable	Capable	Very capable	No	No	No	No	Yes	No	Yes	Daily	Daily	Daily	Daily	Never used	Daily	Rarely (less than once a month)	Daily	Daily	Very Capable	Very Capable	Very Capable	Capable	Very Capable	Very Capable	Very Capable	Very Capable	Very Capable	I totally agree	I totally agree	I totally agree	I totally agree	I totally agree	Control and dispense medicines	Exchange information by e-mail or intranet	Search for technical information
Ceará – CE	Female	26 to 30 years	Laptop	Smartphone	Tablet		Google Chrome	6 - 10h	Very capable	Very capable	Capable	Very capable	Very capable	Very capable	Somewhat incapable	Somewhat incapable	No	No	No	No	No	Yes	Yes	Daily	Weekly	Weekly	2 to 3 times a month	Rarely (less than once a month)	Rarely (less than once a month)	Rarely (less than once a month)	Rarely (less than once a month)	Daily	Very Capable	Very Capable	Somewhat incapable	Somewhat incapable	Somewhat incapable	Somewhat incapable	Somewhat incapable	Very Capable	Very Capable	I totally agree	I totally agree	I totally agree	I totally agree	I totally agree	Control and dispense medicines	Exchange information by e-mail or intranet	Search for technical information
Distrito Federal - DF	Male	31 to 40 years	Laptop	Smartphone			Google Chrome	>15h	Very capable	Very capable	Very capable	Very capable	Capable	Capable	Incapable	Incapable	No	No	No	No	No	Yes	Yes	Rarely (less than once a month)	Once a month	Once a month	Weekly	Never used	Daily	Never used	Daily	Daily	Capable	Capable	Capable	Incapable	Very Capable	Incapable	Very Capable	Very Capable	Capable	I totally agree	I totally agree	I totally agree	I totally agree	I totally agree	Control and dispense medicines	Exchange information by e-mail or intranet	Search for technical information
Bahia - BA	Female	22 to 25 years	Laptop	Smartphone			Google Chrome	6 - 10h	Very capable	Capable	Capable	Capable	Capable	Capable	Incapable	Somewhat incapable	No	Yes	Yes	No	No	Yes	Yes	Weekly	Rarely (less than once a month)	Once a month	Weekly	Never used	Weekly	2 to 3 times a month	Never used	Weekly	Very Capable	Very Capable	Capable	Incapable	Very Capable	Capable	Incapable	Very Capable	Very Capable	I totally agree	I totally agree	I totally agree	I totally agree	I totally agree	Control and dispense medicines	Exchange information by e-mail or intranet	Search for technical information
Bahia - BA	Female	26 to 30 years	Laptop	Smartphone			Google Chrome	>15h	Very capable	Very capable	Very capable	Very capable	Very capable	Capable	Somewhat incapable	Somewhat incapable	No	No	No	No	No	No	No	Daily	Daily	Daily	Daily	Never used	Daily	Weekly	Daily	Daily	Very Capable	Very Capable	Very Capable	Incapable	Very Capable	Very Capable	Capable	Very Capable	Very Capable	I totally agree	I totally agree	I totally agree	I totally agree	I totally agree	Control and dispense medicines	Exchange information by e-mail or intranet	Search for technical information
Rio Grande do Norte – RN	Male	22 to 25 years	Desktop computer				Google Chrome	>15h	Very capable	Very capable	Very capable	Very capable	Very capable	Very capable	Capable	Capable	Yes	Yes	Yes	No	No	Yes	Yes	Daily	Weekly	Weekly	Weekly	Once a month	Daily	2 to 3 times a month	Daily	Daily	Very Capable	Very Capable	Very Capable	Somewhat incapable	Very Capable	Very Capable	Very Capable	Very Capable	Very Capable	I totally agree	I totally agree	I totally agree	I totally agree	I totally agree	Search for technical information
Rio de Janeiro – RJ	Female	26 to 30 years	Laptop	Smartphone	Tablet		Google Chrome	>15h	Very capable	Very capable	Capable	Capable	Capable	Very capable	Incapable	Incapable	No	No	No	No	No	No	No	Daily	Weekly	Weekly	Weekly	Never used	2 to 3 times a month	2 to 3 times a month	2 to 3 times a month	Daily	Very Capable	Very Capable	Very Capable	Incapable	Capable	Somewhat incapable	Somewhat incapable	Very Capable	Very Capable	I totally agree	I totally agree	Partially agree	I totally agree	I totally agree	Control and dispense medicines	Search for technical information
São Paulo – SP	Female	Over 50 years	Laptop	Smartphone	Tablet		Google Chrome	>15h	Very capable	Very capable	Very capable	Very capable	Very capable	Capable	Capable	Capable	No	No	No	No	Yes	Yes	Yes	Daily	Daily	Weekly	2 to 3 times a month	Rarely (less than once a month)	Rarely (less than once a month)	Rarely (less than once a month)	Weekly	Weekly	Very Capable	Capable	Capable	Somewhat incapable	Very Capable	Capable	Capable	Very Capable	Very Capable	I totally agree	I totally agree	I totally agree	I totally agree	I totally agree	Exchange information by e-mail or intranet	Search for technical information
Acre – AC	Male	26 to 30 years	Desktop computer				Google Chrome	6 - 10h	Very capable	Very capable	Very capable	Capable	Capable	Capable	Somewhat incapable	Somewhat incapable	Yes	Yes	Yes	No	No	No	Yes	Daily	Weekly	2 to 3 times a month	2 to 3 times a month	Weekly	2 to 3 times a month	Rarely (less than once a month)	Weekly	Rarely (less than once a month)	Very Capable	Very Capable	Capable	Capable	Capable	Capable	Very Capable	Incapable	Very Capable	I totally agree	I totally agree	I totally agree	I totally agree	I totally agree	Search for technical information
Bahia - BA	Female	26 to 30 years	Laptop				Google Chrome	11 - 15h	Very capable	Capable	Capable	Capable	Capable	Capable	Somewhat incapable	Somewhat incapable	No	Yes	Yes	No	No	No	No	Daily	Rarely (less than once a month)	Weekly	Weekly	Never used	Weekly	2 to 3 times a month	Rarely (less than once a month)	Weekly	Capable	Somewhat incapable	Capable	Incapable	Capable	Somewhat incapable	Incapable	Capable	Capable	I totally agree	I totally agree	I totally agree	I totally agree	I totally agree	Exchange information by e-mail or intranet	Search for technical information
Distrito Federal - DF	Male	31 to 40 years	Laptop	Smartphone	Tablet		Google Chrome	>15h	Very capable	Very capable	Very capable	Very capable	Capable	Capable	Capable	Capable	Yes	Yes	Yes	No	Yes	Yes	Yes	Daily	Daily	Rarely (less than once a month)	Rarely (less than once a month)	Never used	Daily	Rarely (less than once a month)	Daily	Daily	Capable	Capable	Capable	Incapable	Very Capable	Capable	Very Capable	Very Capable	Very Capable	I totally agree	I totally agree	I totally agree	I totally agree	I totally agree	Control and dispense medicines	Exchange information by e-mail or intranet	Search for technical information
Espírito Santo – ES	Female	31 to 40 years	Laptop	Smartphone			Google Chrome	>15h	Very capable	Very capable	Very capable	Very capable	Very capable	Very capable	Very capable	Very capable	Yes	Yes	Yes	Yes	No	Yes	Yes	Daily	Daily	Daily	Daily	Never used	Never used	Never used	Never used	Never used	Very Capable	Very Capable	Very Capable	Very Capable	Very Capable	Very Capable	Very Capable	Very Capable	Very Capable	I totally agree	I totally agree	I do not agree or disagree	I totally agree	I totally agree	Exchange information by e-mail or intranet
Paraíba – PB	Female	41 to 50 years	Desktop computer	Laptop	Smartphone		Google Chrome	>15h	Very capable	Very capable	Very capable	Very capable	Very capable	Capable	Capable	Incapable	Yes	Yes	Yes	Yes	No	Yes	Yes	Daily	Daily	Rarely (less than once a month)	Weekly	Never used	Weekly	Weekly	Never used	Weekly	Very Capable	Very Capable	Capable	Incapable	Capable	Capable	Incapable	Capable	Capable	I totally agree	I totally agree	Partially agree	Partially agree	Partially agree	Control and dispense medicines	Exchange information by e-mail or intranet	Search for technical information
Tocantins - TO	Female	41 to 50 years	Desktop computer	Laptop	Smartphone	Tablet	Google Chrome	6 - 10h	Very capable	Very capable	Very capable	Very capable	Very capable	Very capable	Somewhat incapable	Somewhat incapable	No	No	No	No	No	No	No	Daily	Daily	Daily	Daily	Weekly	Weekly	Weekly	Weekly	Daily	Very Capable	Very Capable	Very Capable	Capable	Capable	Capable	Capable	Capable	Capable	I totally agree	I totally agree	I totally agree	Partially agree	I totally agree	Control and dispense medicines	Exchange information by e-mail or intranet	Search for technical information
Rio Grande do Norte – RN	Male	22 to 25 years	Desktop computer				Google Chrome	>15h	Very capable	Very capable	Very capable	Capable	Capable	Somewhat incapable	Somewhat incapable	Very capable	No	No	No	No	No	No	No	Daily	Rarely (less than once a month)	2 to 3 times a month	2 to 3 times a month	2 to 3 times a month	Daily	2 to 3 times a month	2 to 3 times a month	Daily	Very Capable	Capable	Somewhat incapable	Somewhat incapable	Capable	Incapable	Incapable	Capable	Somewhat incapable	I totally agree	I totally agree	Partially agree	I totally agree	I totally agree	Control and dispense medicines	Search for technical information
Bahia - BA	Female	31 to 40 years	Desktop computer	Laptop			Google Chrome	6 - 10h	Very capable	Very capable	Capable	Capable	Capable	Very capable	Somewhat incapable	Capable	No	Yes	Yes	No	Yes	Yes	Yes	Daily	Daily	Daily	Daily	Never used	Daily	Daily	Daily	Daily	Capable	Capable	Capable	Incapable	Very Capable	Capable	Very Capable	Very Capable	Capable	I totally agree	I totally agree	I totally agree	I totally agree	I totally agree	Control and dispense medicines	Exchange information by e-mail or intranet	Search for technical information
Rio Grande do Norte – RN	Female	26 to 30 years	Laptop	Smartphone			Google Chrome	11 - 15h	Very capable	Very capable	Capable	Somewhat incapable	Capable	Capable	Incapable	Incapable	No	No	No	No	No	No	No	Daily	Rarely (less than once a month)	Rarely (less than once a month)	Rarely (less than once a month)	Rarely (less than once a month)	Daily	Never used	Never used	Daily	Very Capable	Very Capable	Somewhat incapable	Incapable	Very Capable	Incapable	Incapable	Very Capable	Somewhat incapable	I totally agree	I totally agree	I totally agree	I totally agree	I totally agree	Exchange information by e-mail or intranet	Search for technical information
São Paulo – SP	Female	41 to 50 years	Desktop computer	Laptop	Smartphone	Tablet	Google Chrome	6 - 10h	Very capable	Very capable	Capable	Capable	Very capable	Capable	Somewhat incapable	Somewhat incapable	No	Yes	Yes	Yes	No	Yes	Yes	Daily	Rarely (less than once a month)	Rarely (less than once a month)	Weekly	Never used	Daily	Rarely (less than once a month)	Rarely (less than once a month)	Daily	Very Capable	Capable	Capable	Incapable	Very Capable	Incapable	Incapable	Very Capable	Capable	I totally agree	I totally agree	I totally agree	I totally agree	I totally agree	Control and dispense medicines	Exchange information by e-mail or intranet	Search for technical information
Paraná – PR	Female	31 to 40 years	Desktop computer	Laptop	Smartphone	Tablet	Google Chrome	6 - 10h	Very capable	Very capable	Very capable	Very capable	Capable	Very capable	Incapable	Incapable	No	No	No	No	No	No	No	Weekly	Rarely (less than once a month)	2 to 3 times a month	Weekly	Never used	Never used	Never used	Once a month	Weekly	Very Capable	Very Capable	Capable	Incapable	Somewhat incapable	Incapable	Capable	Very Capable	Capable	I totally agree	I totally agree	Partially agree	I totally agree	I totally agree	Exchange information by e-mail or intranet	Search for technical information
Ceará – CE	Male	26 to 30 years	Laptop	Smartphone	Tablet		Google Chrome	>15h	Very capable	Very capable	Capable	Capable	Somewhat incapable	Capable	Capable	Somewhat incapable	No	No	No	No	No	No	No	Daily	2 to 3 times a month	Rarely (less than once a month)	Once a month	Never used	2 to 3 times a month	Never used	Rarely (less than once a month)	Rarely (less than once a month)	Very Capable	Very Capable	Somewhat incapable	Incapable	Capable	Incapable	Somewhat incapable	Somewhat incapable	Somewhat incapable	I totally agree	I totally agree	I totally agree	I totally agree	I totally agree	Control and dispense medicines	Exchange information by e-mail or intranet	Search for technical information
Rio de Janeiro – RJ	Female	22 to 25 years	Laptop	Smartphone			Google Chrome	6 - 10h	Very capable	Very capable	Capable	Very capable	Somewhat incapable	Capable	Incapable	Somewhat incapable	No	No	No	No	No	No	No	Daily	Daily	Never used	Weekly	Never used	Never used	Never used	Weekly	2 to 3 times a month	Very Capable	Capable	Incapable	Incapable	Incapable	Incapable	Capable	Somewhat incapable	Capable	I totally agree	I totally agree	Totally disagree	I do not agree or disagree	I totally agree	Control and dispense medicines	Exchange information by e-mail or intranet	Search for technical information
Pernambuco– PE	Female	31 to 40 years	Desktop computer	Laptop	Smartphone		Google Chrome	1 - 5h	Capable	Capable	Capable	Capable	Somewhat incapable	Capable	Somewhat incapable	Somewhat incapable	No	No	No	No	No	No	No	Daily	Daily	Rarely (less than once a month)	Rarely (less than once a month)	Rarely (less than once a month)	Rarely (less than once a month)	Rarely (less than once a month)	Rarely (less than once a month)	Rarely (less than once a month)	Capable	Capable	Somewhat incapable	Somewhat incapable	Somewhat incapable	Somewhat incapable	Somewhat incapable	Somewhat incapable	Somewhat incapable	I totally agree	I totally agree	I totally agree	I totally agree	I totally agree	Control and dispense medicines	Exchange information by e-mail or intranet	Search for technical information
Rio de Janeiro – RJ	Male	41 to 50 years	Desktop computer	Laptop	Smartphone	Tablet	Google Chrome	>15h	Very capable	Very capable	Very capable	Very capable	Very capable	Very capable	Somewhat incapable	Capable	No	No	No	No	Yes	No	No	Daily	Daily	Rarely (less than once a month)	Daily	Once a month	2 to 3 times a month	Weekly	2 to 3 times a month	Once a month	Very Capable	Very Capable	Capable	Capable	Capable	Capable	Capable	Capable	Very Capable	I totally agree	I totally agree	Totally disagree	Partially disagree	I totally agree	Control and dispense medicines	Exchange information by e-mail or intranet	Search for technical information
Maranhão – MA	Female	41 to 50 years	Desktop computer	Smartphone	Tablet		Google Chrome	>15h	Very capable	Very capable	Very capable	Very capable	Very capable	Very capable	Somewhat incapable	Somewhat incapable	No	No	No	No	No	Yes	Yes	Rarely (less than once a month)	Rarely (less than once a month)	2 to 3 times a month	2 to 3 times a month	Never used	Daily	Never used	2 to 3 times a month	Daily	Very Capable	Very Capable	Very Capable	Capable	Very Capable	Incapable	Very Capable	Very Capable	Very Capable	I totally agree	I totally agree	I totally agree	Partially agree	I totally agree	Exchange information by e-mail or intranet	Search for technical information
Maranhão – MA	Female	31 to 40 years	Desktop computer	Laptop	Smartphone		Google Chrome	6 - 10h	Very capable	Very capable	Very capable	Very capable	Capable	Capable	Somewhat incapable	Somewhat incapable	Yes	Yes	Yes	No	No	Yes	Yes	Daily	Weekly	2 to 3 times a month	Rarely (less than once a month)	Never used	Never used	Never used	Daily	Daily	Very Capable	Very Capable	Very Capable	Incapable	Incapable	Incapable	Very Capable	Very Capable	Somewhat incapable	I totally agree	I totally agree	Partially agree	I totally agree	I totally agree	Control and dispense medicines	Exchange information by e-mail or intranet	Search for technical information
Bahia - BA	Male	31 to 40 years	Desktop computer	Laptop	Smartphone		Google Chrome	>15h	Very capable	Very capable	Very capable	Capable	Capable	Very capable	Somewhat incapable	Very capable	No	Yes	Yes	No	Yes	Yes	Yes	Daily	Daily	Daily	Daily	Never used	Daily	Daily	Daily	Daily	Very Capable	Very Capable	Very Capable	Incapable	Very Capable	Very Capable	Very Capable	Very Capable	Very Capable	I totally agree	I totally agree	I totally agree	I totally agree	I totally agree	Control and dispense medicines	Exchange information by e-mail or intranet	Search for technical information
Pará – PA	Female	31 to 40 years	Desktop computer	Smartphone	Tablet		Google Chrome	6 - 10h	Very capable	Very capable	Very capable	Very capable	Very capable	Very capable	Capable	Capable	No	No	No	Yes	Yes	Yes	Yes	Daily	Daily	Weekly	Weekly	Weekly	Weekly	Weekly	Weekly	Weekly	Very Capable	Very Capable	Very Capable	Very Capable	Very Capable	Very Capable	Very Capable	Very Capable	Very Capable	I totally agree	I totally agree	I totally agree	Partially agree	I totally agree	Control and dispense medicines	Exchange information by e-mail or intranet	Search for technical information
Bahia - BA	Female	26 to 30 years	Laptop	Smartphone	Tablet		Google Chrome	11 - 15h	Very capable	Very capable	Very capable	Very capable	Very capable	Very capable	Somewhat incapable	Somewhat incapable	No	Yes	Yes	No	No	Yes	Yes	Daily	Rarely (less than once a month)	Weekly	Daily	Rarely (less than once a month)	Daily	Daily	Weekly	Daily	Very Capable	Very Capable	Very Capable	Capable	Very Capable	Very Capable	Very Capable	Very Capable	Very Capable	I totally agree	I totally agree	I totally agree	Totally disagree	I totally agree	Exchange information by e-mail or intranet	Search for technical information	Search for technical information
Bahia - BA	Female	31 to 40 years	Desktop computer	Laptop	Smartphone		Google Chrome	1 - 5h	Very capable	Very capable	Capable	Capable	Capable	Somewhat incapable	Somewhat incapable	Somewhat incapable	No	No	No	No	No	No	No	Daily	Daily	Weekly	Weekly	Daily	Daily	Weekly	Daily	Daily	Very Capable	Very Capable	Capable	Capable	Very Capable	Capable	Very Capable	Very Capable	Very Capable	I totally agree	I totally agree	I totally agree	I totally agree	I totally agree	Exchange information by e-mail or intranet	Search for technical information
Paraná – PR	Female	41 to 50 years	Desktop computer	Laptop	Smartphone	Tablet	Google Chrome	6 - 10h	Very capable	Very capable	Very capable	Capable	Capable	Capable	Somewhat incapable	Capable	No	No	Yes	No	No	Yes	No	Daily	Daily	2 to 3 times a month	Weekly	Never used	Once a month	Never used	Weekly	Weekly	Very Capable	Very Capable	Capable	Incapable	Very Capable	Incapable	Very Capable	Very Capable	Capable	I totally agree	I totally agree	Totally disagree	Partially agree	I totally agree	Search for technical information
Santa Catarina – SC	Female	31 to 40 years	Laptop	Smartphone			Google Chrome	>15h	Very capable	Very capable	Capable	Capable	Capable	Capable	Incapable	Incapable	No	No	No	No	No	Yes	Yes	Daily	Weekly	Never used	Never used	Never used	Rarely (less than once a month)	Never used	Never used	Rarely (less than once a month)	Very Capable	Very Capable	Incapable	Incapable	Somewhat incapable	Incapable	Incapable	Somewhat incapable	Incapable	I totally agree	I totally agree	I totally agree	I totally agree	I totally agree	Control and dispense medicines	Exchange information by e-mail or intranet	Search for technical information
Bahia - BA	Female	26 to 30 years	Desktop computer				Google Chrome	>15h	Very capable	Very capable	Very capable	Capable	Capable	Capable	Incapable	Incapable	No	No	No	No	No	No	No	Weekly	Weekly	Weekly	Daily	Never used	Daily	2 to 3 times a month	Never used	Daily	Very Capable	Very Capable	Somewhat incapable	Incapable	Very Capable	Somewhat incapable	Incapable	Very Capable	Capable	I totally agree	I totally agree	I totally agree	I totally agree	I totally agree	Control and dispense medicines	Exchange information by e-mail or intranet	Search for technical information
Roraima – RR	Female	31 to 40 years	Laptop	Smartphone			Google Chrome	11 - 15h	Very capable	Very capable	Very capable	Capable	Capable	Capable	Somewhat incapable	Somewhat incapable	Yes	Yes	Yes	No	No	Yes	Yes	Daily	Weekly	Weekly	Weekly	Weekly	Weekly	Weekly	Weekly	Weekly	Very Capable	Very Capable	Capable	Capable	Capable	Capable	Capable	Capable	Capable	I totally agree	I totally agree	Partially agree	I totally agree	I totally agree	Control and dispense medicines	Search for technical information
Paraná – PR	Female	26 to 30 years	Laptop				Google Chrome	6 - 10h	Very capable	Very capable	Capable	Capable	Capable	Capable	Incapable	Incapable	Yes	Yes	Yes	No	No	Yes	Yes	Daily	Weekly	2 to 3 times a month	2 to 3 times a month	2 to 3 times a month	Rarely (less than once a month)	Never used	Daily	Daily	Capable	Capable	Capable	Capable	Capable	Incapable	Very Capable	Very Capable	Capable	I totally agree	I totally agree	Partially agree	Partially agree	I totally agree	Control and dispense medicines	Exchange information by e-mail or intranet	Search for technical information
Maranhão – MA	Female	41 to 50 years	Desktop computer				Google Chrome	1 - 5h	Very capable	Very capable	Capable	Very capable	Capable	Capable	Capable	Somewhat incapable	No	No	No	No	No	No	No	Daily	Daily	Rarely (less than once a month)	Daily	Never used	Weekly	Never used	Weekly	Daily	Very Capable	Very Capable	Somewhat incapable	Incapable	Very Capable	Incapable	Very Capable	Very Capable	Very Capable	I totally agree	I totally agree	I totally agree	I totally agree	I totally agree	Exchange information by e-mail or intranet	Search for technical information
Ceará – CE	Female	31 to 40 years	Desktop computer	Laptop	Smartphone	Tablet	Google Chrome	>15h	Very capable	Very capable	Very capable	Very capable	Capable	Very capable	Capable	Somewhat incapable	Yes	Yes	Yes	Yes	No	Yes	Yes	Daily	Daily	Rarely (less than once a month)	Weekly	Never used	Never used	Weekly	Never used	Never used	Very Capable	Very Capable	Capable	Incapable	Incapable	Capable	Incapable	Incapable	Capable	I totally agree	I totally agree	I do not agree or disagree	I totally agree	I totally agree	Control and dispense medicines	Exchange information by e-mail or intranet	Search for technical information
Rio Grande do Norte – RN	Male	41 to 50 years	Laptop	Smartphone	Tablet		Google Chrome	1 - 5h	Very capable	Very capable	Capable	Capable	Somewhat incapable	Capable	Somewhat incapable	Somewhat incapable	Yes	Yes	Yes	No	No	Yes	Yes	2 to 3 times a month	Rarely (less than once a month)	Once a month	Rarely (less than once a month)	Never used	Daily	Never used	Never used	2 to 3 times a month	Capable	Capable	Capable	Incapable	Very Capable	Incapable	Incapable	Capable	Somewhat incapable	I totally agree	I totally agree	I totally agree	I totally agree	I totally agree	Control and dispense medicines	Exchange information by e-mail or intranet	Search for technical information
Goiás – GO	Male	41 to 50 years	Laptop	Smartphone	Tablet		Google Chrome	6 - 10h	Very capable	Very capable	Very capable	Very capable	Very capable	Very capable	Capable	Somewhat incapable	Yes	Yes	No	No	No	Yes	Yes	2 to 3 times a month	2 to 3 times a month	Daily	Daily	Rarely (less than once a month)	Weekly	Rarely (less than once a month)	Daily	Daily	Very Capable	Capable	Very Capable	Somewhat incapable	Capable	Somewhat incapable	Very Capable	Very Capable	Very Capable	I totally agree	I totally agree	I totally agree	Partially agree	I totally agree	Control and dispense medicines	Exchange information by e-mail or intranet	Search for technical information
Goiás – GO	Male	41 to 50 years	Desktop computer	Laptop	Smartphone		Google Chrome	6 - 10h	Very capable	Very capable	Very capable	Capable	Capable	Capable	Somewhat incapable	Somewhat incapable	Yes	Yes	Yes	No	No	Yes	Yes	Weekly	Weekly	Weekly	Weekly	Never used	Never used	Never used	Never used	Weekly	Capable	Capable	Capable	Incapable	Incapable	Incapable	Incapable	Somewhat incapable	Incapable	I totally agree	I totally agree	I totally agree	I totally agree	I totally agree	Control and dispense medicines	Search for technical information
Sergipe – SE	Female	31 to 40 years	Laptop	Smartphone			Google Chrome	>15h	Very capable	Very capable	Capable	Capable	Capable	Somewhat incapable	Somewhat incapable	Somewhat incapable	No	No	No	No	No	No	No	Daily	2 to 3 times a month	Rarely (less than once a month)	Weekly	Never used	Never used	Never used	Never used	Rarely (less than once a month)	Capable	Somewhat incapable	Somewhat incapable	Incapable	Incapable	Incapable	Incapable	Somewhat incapable	Very Capable	Partially agree	Partially agree	Totally disagree	Partially agree	Partially agree	Control and dispense medicines	Exchange information by e-mail or intranet	Search for technical information
Sergipe – SE	Female	31 to 40 years	Laptop	Smartphone			Google Chrome	11 - 15h	Very capable	Very capable	Capable	Capable	Capable	Somewhat incapable	Somewhat incapable	Somewhat incapable	No	No	No	No	No	No	No	Daily	2 to 3 times a month	2 to 3 times a month	2 to 3 times a month	Never used	Never used	Never used	2 to 3 times a month	2 to 3 times a month	Very Capable	Very Capable	Capable	Incapable	Incapable	Incapable	Very Capable	Very Capable	Capable	I totally agree	I totally agree	I totally agree	I totally agree	I totally agree	Control and dispense medicines	Exchange information by e-mail or intranet	Search for technical information
Ceará – CE	Male	Over 50 years	Desktop computer	Laptop	Smartphone		Google Chrome	6 - 10h	Very capable	Very capable	Capable	Capable	Capable	Capable	Somewhat incapable	Somewhat incapable	No	No	No	No	No	No	No	Daily	Never used	Never used	Never used	Never used	Never used	Never used	Never used	Never used	Capable	Somewhat incapable	Somewhat incapable	Somewhat incapable	Somewhat incapable	Somewhat incapable	Somewhat incapable	Somewhat incapable	Somewhat incapable	I totally agree	I totally agree	I totally agree	I totally agree	I totally agree	Exchange information by e-mail or intranet	Search for technical information
Goiás – GO	Female	22 to 25 years	Smartphone				Google Chrome	11 - 15h	Very capable	Very capable	Very capable	Very capable	Capable	Very capable	Capable	Incapable	No	Yes	Yes	Yes	No	No	Yes	Daily	2 to 3 times a month	2 to 3 times a month	2 to 3 times a month	Never used	Never used	Never used	Rarely (less than once a month)	Daily	Very Capable	Capable	Capable	Incapable	Incapable	Incapable	Capable	Very Capable	Somewhat incapable	I totally agree	I totally agree	I totally agree	Partially agree	I totally agree	Control and dispense medicines	Exchange information by e-mail or intranet	Search for technical information
Sergipe – SE	Male	31 to 40 years	Laptop	Smartphone			Google Chrome	6 - 10h	Very capable	Very capable	Very capable	Very capable	Capable	Capable	Capable	Capable	Yes	Yes	Yes	Yes	Yes	Yes	Yes	Rarely (less than once a month)	Rarely (less than once a month)	2 to 3 times a month	2 to 3 times a month	Once a month	Weekly	2 to 3 times a month	Daily	Daily	Capable	Capable	Capable	Capable	Very Capable	Very Capable	Very Capable	Very Capable	Capable	I totally agree	I totally agree	I totally agree	I totally agree	I totally agree	Control and dispense medicines	Exchange information by e-mail or intranet	Search for technical information
Goiás – GO	Male	31 to 40 years	Desktop computer	Laptop	Smartphone		Google Chrome	>15h	Very capable	Very capable	Very capable	Very capable	Very capable	Very capable	Somewhat incapable	Somewhat incapable	Yes	Yes	Yes	No	No	No	No	Daily	Daily	Weekly	Weekly	Never used	Never used	Never used	Never used	Never used	Very Capable	Very Capable	Very Capable	Incapable	Incapable	Incapable	Incapable	Incapable	Very Capable	I totally agree	I totally agree	I do not agree or disagree	I totally agree	I totally agree	Control and dispense medicines	Exchange information by e-mail or intranet	Search for technical information
Paraná – PR	Female	26 to 30 years	Desktop computer	Smartphone	Tablet		Google Chrome	11 - 15h	Very capable	Capable	Capable	Capable	Capable	Capable	Incapable	Incapable	No	Yes	Yes	No	No	Yes	Yes	Daily	Once a month	Never used	Once a month	Never used	Rarely (less than once a month)	Never used	2 to 3 times a month	Once a month	Capable	Capable	Somewhat incapable	Incapable	Capable	Incapable	Capable	Capable	Capable	I totally agree	I totally agree	Totally disagree	Partially agree	I totally agree	Control and dispense medicines	Exchange information by e-mail or intranet	Search for technical information
Santa Catarina – SC	Female	26 to 30 years	Laptop	Smartphone			Google Chrome	6 - 10h	Very capable	Very capable	Very capable	Very capable	Very capable	Very capable	Incapable	Incapable	No	No	No	No	No	Yes	Yes	Daily	Daily	Never used	Never used	Never used	Never used	Never used	Never used	Never used	Very Capable	Very Capable	Incapable	Incapable	Incapable	Incapable	Incapable	Incapable	Incapable	I totally agree	I totally agree	I totally agree	I totally agree	I totally agree	Control and dispense medicines	Exchange information by e-mail or intranet	Search for technical information
Santa Catarina – SC	Female	22 to 25 years	Laptop	Smartphone			Google Chrome	>15h	Very capable	Very capable	Very capable	Capable	Capable	Capable	Incapable	Incapable	Yes	Yes	Yes	No	No	No	No	Daily	Daily	Weekly	Weekly	Rarely (less than once a month)	Rarely (less than once a month)	Rarely (less than once a month)	Rarely (less than once a month)	2 to 3 times a month	Very Capable	Very Capable	Capable	Somewhat incapable	Somewhat incapable	Somewhat incapable	Somewhat incapable	Somewhat incapable	Somewhat incapable	I totally agree	I totally agree	I do not agree or disagree	I totally agree	I totally agree	Control and dispense medicines	Exchange information by e-mail or intranet	Search for technical information
São Paulo – SP	Female	26 to 30 years	Laptop	Smartphone	Tablet		Google Chrome	>15h	Very capable	Very capable	Capable	Very capable	Capable	Capable	Capable	Incapable	No	No	No	Yes	No	Yes	Yes	Daily	2 to 3 times a month	Rarely (less than once a month)	Weekly	Never used	Daily	Rarely (less than once a month)	Rarely (less than once a month)	Daily	Very Capable	Capable	Capable	Incapable	Capable	Capable	Somewhat incapable	Capable	Capable	I totally agree	I totally agree	I totally agree	Partially agree	I totally agree	Exchange information by e-mail or intranet	Search for technical information
Acre – AC	Male	Over 50 years	Desktop computer	Laptop	Tablet		Google Chrome	1 - 5h	Very capable	Capable	Capable	Capable	Capable	Very capable	Capable	Capable	No	No	No	No	No	No	No	Daily	Rarely (less than once a month)	Rarely (less than once a month)	Rarely (less than once a month)	Never used	Never used	Rarely (less than once a month)	Never used	Never used	Capable	Capable	Somewhat incapable	Incapable	Incapable	Incapable	Incapable	Incapable	Somewhat incapable	I totally agree	I totally agree	Totally disagree	I totally agree	I totally agree	Control and dispense medicines	Exchange information by e-mail or intranet	Search for technical information
Paraná – PR	Female	26 to 30 years	Laptop	Smartphone	Tablet		Google Chrome	>15h	Very capable	Very capable	Very capable	Very capable	Capable	Very capable	Somewhat incapable	Somewhat incapable	No	Yes	Yes	No	No	Yes	Yes	Daily	2 to 3 times a month	2 to 3 times a month	Weekly	Never used	Daily	Never used	Weekly	Daily	Very Capable	Very Capable	Capable	Incapable	Very Capable	Incapable	Very Capable	Very Capable	Capable	I totally agree	I totally agree	I totally agree	Partially agree	I totally agree	Control and dispense medicines	Exchange information by e-mail or intranet	Search for technical information
Distrito Federal - DF	Male	26 to 30 years	Laptop	Smartphone			Google Chrome	6 - 10h	Very capable	Very capable	Very capable	Very capable	Very capable	Very capable	Capable	Incapable	No	No	No	Yes	No	Yes	Yes	Daily	Weekly	2 to 3 times a month	2 to 3 times a month	Never used	2 to 3 times a month	Never used	Weekly	2 to 3 times a month	Very Capable	Very Capable	Very Capable	Incapable	Capable	Incapable	Capable	Capable	Capable	Partially agree	Partially agree	I do not agree or disagree	I totally agree	I totally agree	Control and dispense medicines	Search for technical information
Minas Gerais – MG	Female	41 to 50 years	Desktop computer	Laptop	Tablet		Google Chrome	11 - 15h	Very capable	Very capable	Very capable	Very capable	Very capable	Very capable	Somewhat incapable	Somewhat incapable	Yes	Yes	Yes	Yes	No	Yes	Yes	Rarely (less than once a month)	Rarely (less than once a month)	Rarely (less than once a month)	Once a month	Never used	Never used	Rarely (less than once a month)	Never used	Weekly	Very Capable	Very Capable	Very Capable	Incapable	Incapable	Somewhat incapable	Incapable	Very Capable	Very Capable	I totally agree	I totally agree	I totally agree	Partially agree	I totally agree	Control and dispense medicines	Exchange information by e-mail or intranet	Search for technical information
São Paulo – SP	Female	41 to 50 years	Laptop	Smartphone			Google Chrome	>15h	Very capable	Somewhat incapable	Capable	Capable	Capable	Capable	Somewhat incapable	Incapable	No	Yes	Yes	No	No	No	No	Daily	Weekly	2 to 3 times a month	Weekly	Never used	Daily	Never used	Never used	Daily	Very Capable	Very Capable	Somewhat incapable	Incapable	Very Capable	Incapable	Incapable	Very Capable	Capable	I totally agree	I totally agree	I totally agree	Partially agree	I totally agree	Control and dispense medicines	Exchange information by e-mail or intranet	Search for technical information
Goiás – GO	Female	41 to 50 years	Desktop computer	Laptop	Smartphone	Tablet	Google Chrome	6 - 10h	Very capable	Very capable	Capable	Very capable	Capable	Capable	Very capable	Capable	Yes	Yes	Yes	Yes	Yes	No	No	Rarely (less than once a month)	Rarely (less than once a month)	Weekly	Weekly	Rarely (less than once a month)	Rarely (less than once a month)	Rarely (less than once a month)	Rarely (less than once a month)	Weekly	Very Capable	Very Capable	Capable	Somewhat incapable	Somewhat incapable	Somewhat incapable	Somewhat incapable	Very Capable	Very Capable	Partially agree	I totally agree	Totally disagree	I totally agree	I totally agree	Search for technical information
Rio Grande do Sul – RS	Female	41 to 50 years	Desktop computer	Laptop	Smartphone		Google Chrome	>15h	Very capable	Very capable	Capable	Capable	Capable	Capable	Incapable	Incapable	No	Yes	Yes	No	No	Yes	Yes	Daily	Weekly	Rarely (less than once a month)	Rarely (less than once a month)	Never used	Weekly	Never used	Rarely (less than once a month)	Daily	Very Capable	Very Capable	Capable	Incapable	Capable	Incapable	Somewhat incapable	Capable	Capable	I totally agree	I totally agree	I totally agree	Partially agree	I totally agree	Control and dispense medicines	Exchange information by e-mail or intranet	Search for technical information
Rio Grande do Sul – RS	Female	31 to 40 years	Desktop computer	Laptop	Smartphone	Tablet	Google Chrome	>15h	Very capable	Very capable	Capable	Capable	Capable	Capable	Somewhat incapable	Somewhat incapable	Yes	Yes	Yes	No	No	No	No	Daily	Daily	Never used	Weekly	Never used	Never used	Never used	Weekly	Never used	Very Capable	Very Capable	Incapable	Incapable	Incapable	Incapable	Capable	Incapable	Capable	I totally agree	I totally agree	I totally agree	I totally agree	I totally agree	Control and dispense medicines	Exchange information by e-mail or intranet	Search for technical information
Rio Grande do Sul – RS	Female	31 to 40 years	Laptop	Smartphone			Google Chrome	11 - 15h	Very capable	Very capable	Very capable	Very capable	Very capable	Capable	Incapable	Incapable	No	Yes	Yes	No	No	Yes	Yes	Rarely (less than once a month)	Rarely (less than once a month)	Rarely (less than once a month)	Weekly	Never used	Rarely (less than once a month)	Rarely (less than once a month)	Rarely (less than once a month)	Daily	Very Capable	Very Capable	Capable	Incapable	Very Capable	Capable	Capable	Very Capable	Capable	I totally agree	I totally agree	Partially agree	I do not agree or disagree	I totally agree	Control and dispense medicines	Exchange information by e-mail or intranet	Search for technical information
Paraná – PR	Female	22 to 25 years	Laptop	Smartphone			Google Chrome	>15h	Very capable	Very capable	Very capable	Capable	Capable	Capable	Somewhat incapable	Incapable	No	No	No	No	No	Yes	Yes	Daily	2 to 3 times a month	Rarely (less than once a month)	Daily	Never used	Never used	Daily	Rarely (less than once a month)	Daily	Very Capable	Very Capable	Capable	Incapable	Incapable	Capable	Somewhat incapable	Very Capable	Capable	I totally agree	I totally agree	I totally agree	I totally agree	I totally agree	Control and dispense medicines	Exchange information by e-mail or intranet	Search for technical information
Ceará – CE	Male	31 to 40 years	Desktop computer	Laptop	Smartphone		Google Chrome	>15h	Very capable	Very capable	Capable	Somewhat incapable	Incapable	Capable	Incapable	Incapable	No	No	No	No	No	No	Yes	Daily	Rarely (less than once a month)	Rarely (less than once a month)	Rarely (less than once a month)	Never used	Never used	Never used	Once a month	Once a month	Capable	Somewhat incapable	Somewhat incapable	Incapable	Incapable	Incapable	Somewhat incapable	Incapable	Somewhat incapable	I totally agree	I totally agree	Partially agree	I totally agree	I totally agree	Control and dispense medicines	Exchange information by e-mail or intranet	Search for technical information
Rio de Janeiro – RJ	Female	31 to 40 years	Desktop computer	Laptop	Smartphone	Tablet	Google Chrome	6 - 10h	Very capable	Very capable	Capable	Very capable	Very capable	Capable	Somewhat incapable	Incapable	Yes	Yes	No	No	No	Yes	Yes	Daily	Daily	2 to 3 times a month	2 to 3 times a month	Never used	Once a month	Never used	Once a month	Once a month	Very Capable	Very Capable	Very Capable	Incapable	Very Capable	Incapable	Very Capable	Very Capable	Very Capable	I totally agree	I totally agree	Totally disagree	Partially agree	I totally agree	Control and dispense medicines	Exchange information by e-mail or intranet	Search for technical information
Paraná – PR	Female	26 to 30 years	Desktop computer	Laptop	Smartphone		Google Chrome	6 - 10h	Very capable	Very capable	Very capable	Very capable	Capable	Capable	Somewhat incapable	Somewhat incapable	Yes	Yes	No	No	No	No	Yes	Daily	Never used	2 to 3 times a month	Weekly	Never used	Daily	Never used	Daily	Daily	Very Capable	Somewhat incapable	Somewhat incapable	Incapable	Very Capable	Incapable	Very Capable	Very Capable	Capable	I totally agree	I totally agree	I totally agree	I totally agree	I totally agree	Control and dispense medicines	Exchange information by e-mail or intranet	Search for technical information
Rio Grande do Norte – RN	Female	31 to 40 years	Desktop computer	Laptop	Smartphone	Tablet	Google Chrome	>15h	Very capable	Very capable	Very capable	Very capable	Capable	Very capable	Incapable	Capable	No	Yes	Yes	No	Yes	Yes	Yes	Daily	Daily	Weekly	Weekly	Weekly	Daily	Weekly	2 to 3 times a month	Daily	Very Capable	Very Capable	Very Capable	Very Capable	Very Capable	Very Capable	Very Capable	Very Capable	Very Capable	I totally agree	I totally agree	I totally agree	I totally agree	I totally agree	Control and dispense medicines	Exchange information by e-mail or intranet	Search for technical information
Rio Grande do Norte – RN	Male	31 to 40 years	Laptop	Smartphone			Google Chrome	11 - 15h	Very capable	Very capable	Very capable	Somewhat incapable	Capable	Capable	Somewhat incapable	Somewhat incapable	No	Yes	Yes	No	No	No	No	Daily	Rarely (less than once a month)	Never used	Never used	Never used	Daily	Never used	Never used	Weekly	Very Capable	Somewhat incapable	Incapable	Incapable	Somewhat incapable	Incapable	Incapable	Somewhat incapable	Incapable	I totally agree	I totally agree	I totally agree	I totally agree	I totally agree	Exchange information by e-mail or intranet	Search for technical information
Rio de Janeiro – RJ	Female	22 to 25 years	Desktop computer				Google Chrome	11 - 15h	Very capable	Very capable	Very capable	Capable	Capable	Very capable	Somewhat incapable	Incapable	No	No	No	No	No	No	No	Daily	Daily	Never used	Weekly	Never used	Never used	Never used	Never used	Never used	Very Capable	Very Capable	Incapable	Incapable	Incapable	Incapable	Incapable	Incapable	Somewhat incapable	I totally agree	I totally agree	I totally agree	I totally agree	I totally agree	Control and dispense medicines	Exchange information by e-mail or intranet	Search for technical information
São Paulo – SP	Female	26 to 30 years	Laptop	Smartphone			Google Chrome	6 - 10h	Very capable	Capable	Very capable	Capable	Capable	Capable	Somewhat incapable	Somewhat incapable	No	No	No	No	No	No	No	Daily	Daily	Weekly	Daily	2 to 3 times a month	Weekly	2 to 3 times a month	2 to 3 times a month	Daily	Very Capable	Very Capable	Capable	Somewhat incapable	Very Capable	Somewhat incapable	Very Capable	Very Capable	Very Capable	I totally agree	I totally agree	I do not agree or disagree	I totally agree	I totally agree	Control and dispense medicines	Exchange information by e-mail or intranet	Search for technical information
Piauí – PI	Male	22 to 25 years	Desktop computer	Laptop	Smartphone		Google Chrome	1 - 5h	Very capable	Very capable	Very capable	Very capable	Very capable	Very capable	Incapable	Capable	No	No	No	No	Yes	No	No	Daily	Once a month	Once a month	Once a month	Never used	Never used	Never used	Weekly	Weekly	Very Capable	Capable	Somewhat incapable	Incapable	Incapable	Incapable	Somewhat incapable	Capable	Capable	I totally agree	I totally agree	Partially agree	I totally agree	I totally agree	Control and dispense medicines	Exchange information by e-mail or intranet	Search for technical information
Roraima – RR	Male	26 to 30 years	Laptop	Smartphone	Tablet		Google Chrome	6 - 10h	Very capable	Very capable	Capable	Capable	Capable	Very capable	Incapable	Incapable	Yes	Yes	Yes	No	No	No	No	Daily	Weekly	Never used	Never used	Never used	Never used	Never used	Never used	Never used	Very Capable	Capable	Incapable	Incapable	Incapable	Incapable	Incapable	Incapable	Incapable	I totally agree	Partially disagree	Totally disagree	I totally agree	I totally agree	Control and dispense medicines	Search for technical information
Pernambuco– PE	Female	31 to 40 years	Desktop computer				Google Chrome	>15h	Very capable	Very capable	Very capable	Very capable	Somewhat incapable	Very capable	Somewhat incapable	Somewhat incapable	No	Yes	Yes	No	No	No	No	Daily	Weekly	Rarely (less than once a month)	Rarely (less than once a month)	Rarely (less than once a month)	Never used	Never used	Rarely (less than once a month)	Never used	Very Capable	Very Capable	Incapable	Incapable	Incapable	Incapable	Incapable	Incapable	Very Capable	I totally agree	I totally agree	Partially agree	I totally agree	I totally agree	Control and dispense medicines	Exchange information by e-mail or intranet	Search for technical information
Minas Gerais – MG	Female	26 to 30 years	Laptop				Google Chrome	1 - 5h	Very capable	Very capable	Very capable	Somewhat incapable	Capable	Very capable	Somewhat incapable	Somewhat incapable	No	No	No	No	No	No	No	Daily	Daily	Weekly	Weekly	Never used	Never used	Never used	Never used	Weekly	Very Capable	Very Capable	Somewhat incapable	Incapable	Incapable	Incapable	Incapable	Somewhat incapable	Incapable	I totally agree	Partially agree	Partially disagree	I totally agree	I totally agree	Control and dispense medicines	Exchange information by e-mail or intranet	Search for technical information
Amazonas – AM	Male	31 to 40 years	Laptop				Google Chrome	>15h	Very capable	Very capable	Very capable	Capable	Capable	Very capable	Very capable	Somewhat incapable	Yes	Yes	Yes	Yes	No	Yes	No	Daily	Once a month	Rarely (less than once a month)	Never used	Never used	Never used	Once a month	Once a month	Never used	Very Capable	Capable	Somewhat incapable	Incapable	Incapable	Somewhat incapable	Somewhat incapable	Incapable	Incapable	I totally agree	I totally agree	I do not agree or disagree	I totally agree	I totally agree	Control and dispense medicines	Exchange information by e-mail or intranet	Search for technical information
Pernambuco– PE	Male	31 to 40 years	Laptop	Smartphone			Google Chrome	>15h	Very capable	Very capable	Somewhat incapable	Somewhat incapable	Capable	Capable	Somewhat incapable	Incapable	No	No	No	Yes	No	Yes	Yes	Daily	Once a month	Once a month	Once a month	Never used	Never used	Never used	2 to 3 times a month	Never used	Very Capable	Very Capable	Very Capable	Incapable	Incapable	Incapable	Somewhat incapable	Incapable	Incapable	I totally agree	I totally agree	Totally disagree	I totally agree	I totally agree	Control and dispense medicines	Exchange information by e-mail or intranet	Search for technical information
Rio de Janeiro – RJ	Female	26 to 30 years	Laptop				Google Chrome	6 - 10h	Very capable	Very capable	Very capable	Very capable	Very capable	Very capable	Capable	Capable	Yes	Yes	Yes	No	No	No	No	Daily	Daily	Weekly	Daily	Weekly	Weekly	Weekly	Daily	Weekly	Very Capable	Very Capable	Capable	Capable	Capable	Capable	Very Capable	Capable	Very Capable	I totally agree	I totally agree	Totally disagree	Partially disagree	I totally agree	Control and dispense medicines	Exchange information by e-mail or intranet	Search for technical information
Distrito Federal - DF	Male	31 to 40 years	Laptop	Smartphone			Google Chrome	1 - 5h	Very capable	Very capable	Very capable	Capable	Capable	Capable	Somewhat incapable	Somewhat incapable	No	Yes	Yes	No	No	No	No	Daily	Weekly	Weekly	Weekly	Rarely (less than once a month)	Rarely (less than once a month)	Never used	Daily	Daily	Very Capable	Somewhat incapable	Somewhat incapable	Incapable	Incapable	Incapable	Capable	Capable	Capable	I totally agree	I totally agree	Totally disagree	I totally agree	I totally agree	Control and dispense medicines	Exchange information by e-mail or intranet	Search for technical information
Santa Catarina – SC	Female	26 to 30 years	Laptop	Smartphone			Google Chrome	1 - 5h	Very capable	Very capable	Very capable	Very capable	Capable	Capable	Somewhat incapable	Somewhat incapable	No	No	No	No	No	No	No	Daily	Weekly	Never used	Rarely (less than once a month)	Never used	Rarely (less than once a month)	Never used	Never used	Rarely (less than once a month)	Very Capable	Very Capable	Incapable	Incapable	Somewhat incapable	Incapable	Incapable	Somewhat incapable	Incapable	I totally agree	I totally agree	I totally agree	I totally agree	I totally agree	Control and dispense medicines	Exchange information by e-mail or intranet	Search for technical information
Minas Gerais – MG	Female	31 to 40 years	Desktop computer	Laptop	Smartphone		Google Chrome	11 - 15h	Very capable	Very capable	Very capable	Very capable	Very capable	Very capable	Very capable	Very capable	No	Yes	Yes	Yes	Yes	No	No	Weekly	Weekly	Weekly	Weekly	Weekly	Weekly	Weekly	Daily	Daily	Very Capable	Very Capable	Very Capable	Very Capable	Very Capable	Very Capable	Very Capable	Very Capable	Very Capable	I totally agree	I totally agree	I totally agree	I totally agree	I totally agree	Control and dispense medicines	Exchange information by e-mail or intranet	Search for technical information
Rio Grande do Norte – RN	Female	26 to 30 years	Smartphone	Tablet			Google Chrome	1 - 5h	Very capable	Very capable	Capable	Incapable	Capable	Very capable	Incapable	Incapable	No	No	No	No	No	No	No	Daily	Rarely (less than once a month)	Never used	Never used	Never used	Daily	Never used	Never used	Weekly	Very Capable	Capable	Incapable	Incapable	Very Capable	Incapable	Incapable	Very Capable	Incapable	I totally agree	I totally agree	I totally agree	I totally agree	I totally agree	Exchange information by e-mail or intranet	Search for technical information
Piauí – PI	Male	31 to 40 years	Laptop	Smartphone			Google Chrome	11 - 15h	Very capable	Very capable	Capable	Capable	Somewhat incapable	Capable	Incapable	Incapable	Yes	Yes	Yes	No	No	No	No	Daily	Daily	Once a month	Rarely (less than once a month)	Never used	Never used	Never used	Rarely (less than once a month)	Rarely (less than once a month)	Capable	Capable	Somewhat incapable	Incapable	Incapable	Incapable	Incapable	Somewhat incapable	Somewhat incapable	I totally agree	I totally agree	Totally disagree	I totally agree	I totally agree	Exchange information by e-mail or intranet	Search for technical information
Piauí – PI	Female	22 to 25 years	Desktop computer	Laptop	Smartphone	Tablet	Google Chrome	>15h	Very capable	Very capable	Capable	Capable	Capable	Somewhat incapable	Incapable	Capable	No	No	No	No	Yes	Yes	No	Daily	2 to 3 times a month	Never used	Once a month	Never used	2 to 3 times a month	Never used	Once a month	Weekly	Very Capable	Very Capable	Somewhat incapable	Incapable	Capable	Incapable	Capable	Very Capable	Capable	I totally agree	I totally agree	I totally agree	I totally agree	I totally agree	Control and dispense medicines	Exchange information by e-mail or intranet	Search for technical information
Paraná – PR	Female	22 to 25 years	Desktop computer	Laptop	Smartphone		Google Chrome	>15h	Very capable	Very capable	Very capable	Capable	Capable	Capable	Incapable	Incapable	No	No	No	No	No	No	Yes	Daily	Rarely (less than once a month)	Rarely (less than once a month)	Never used	Never used	Never used	Never used	2 to 3 times a month	Never used	Very Capable	Capable	Somewhat incapable	Incapable	Incapable	Incapable	Capable	Incapable	Somewhat incapable	I totally agree	I totally agree	Totally disagree	I totally agree	I totally agree	Control and dispense medicines	Exchange information by e-mail or intranet	Search for technical information
Rio de Janeiro – RJ	Female	41 to 50 years	Laptop	Smartphone			Google Chrome	6 - 10h	Very capable	Very capable	Capable	Capable	Capable	Very capable	Incapable	Incapable	No	No	No	No	No	No	No	Weekly	Never used	Rarely (less than once a month)	Never used	Never used	Never used	Never used	Rarely (less than once a month)	Never used	Very Capable	Incapable	Incapable	Incapable	Incapable	Incapable	Somewhat incapable	Incapable	Incapable	I totally agree	I totally agree	Totally disagree	I totally agree	I totally agree	Control and dispense medicines	Exchange information by e-mail or intranet	Search for technical information
Mato Grosso do Sul – MS	Male	31 to 40 years	Laptop	Smartphone			Google Chrome	1 - 5h	Very capable	Very capable	Very capable	Capable	Capable	Somewhat incapable	Incapable	Incapable	No	No	No	No	No	Yes	Yes	Weekly	Rarely (less than once a month)	2 to 3 times a month	2 to 3 times a month	Never used	Rarely (less than once a month)	Never used	Daily	Weekly	Capable	Incapable	Somewhat incapable	Incapable	Capable	Incapable	Very Capable	Capable	Somewhat incapable	I totally agree	I totally agree	Partially agree	I totally agree	I totally agree	Exchange information by e-mail or intranet	Search for technical information
Minas Gerais – MG	Female	31 to 40 years	Laptop	Smartphone	Tablet		Google Chrome	11 - 15h	Capable	Capable	Very capable	Capable	Capable	Capable	Somewhat incapable	Somewhat incapable	No	Yes	Yes	No	No	Yes	Yes	Weekly	Once a month	Rarely (less than once a month)	Rarely (less than once a month)	Never used	Never used	Never used	Never used	Never used	Very Capable	Capable	Capable	Somewhat incapable	Somewhat incapable	Somewhat incapable	Somewhat incapable	Somewhat incapable	Capable	I totally agree	I totally agree	I totally agree	I totally agree	I totally agree	Exchange information by e-mail or intranet	Search for technical information
São Paulo – SP	Male	Over 50 years	Desktop computer	Laptop	Smartphone	Tablet	Google Chrome	6 - 10h	Very capable	Very capable	Very capable	Somewhat incapable	Capable	Capable	Incapable	Incapable	No	No	No	No	No	No	No	Daily	Rarely (less than once a month)	Rarely (less than once a month)	Never used	Never used	Never used	Never used	Weekly	Rarely (less than once a month)	Very Capable	Capable	Incapable	Incapable	Incapable	Incapable	Somewhat incapable	Somewhat incapable	Incapable	I totally agree	I totally agree	Totally disagree	I totally agree	I totally agree	Control and dispense medicines	Exchange information by e-mail or intranet	Search for technical information
Sergipe – SE	Female	41 to 50 years	Laptop				Google Chrome	1 - 5h	Very capable	Very capable	Capable	Somewhat incapable	Somewhat incapable	Somewhat incapable	Somewhat incapable	Somewhat incapable	No	No	No	No	No	No	Yes	Daily	Never used	Rarely (less than once a month)	Rarely (less than once a month)	Never used	Never used	Never used	Daily	Never used	Very Capable	Capable	Capable	Incapable	Incapable	Incapable	Somewhat incapable	Incapable	Somewhat incapable	I totally agree	I totally agree	Partially disagree	I totally agree	I totally agree	Control and dispense medicines	Exchange information by e-mail or intranet	Search for technical information
Amazonas – AM	Male	31 to 40 years	Desktop computer	Laptop			Google Chrome	>15h	Very capable	Very capable	Very capable	Capable	Somewhat incapable	Very capable	Somewhat incapable	Somewhat incapable	Yes	Yes	Yes	No	No	Yes	Yes	Rarely (less than once a month)	Rarely (less than once a month)	Rarely (less than once a month)	Never used	Never used	Never used	Never used	Never used	Rarely (less than once a month)	Very Capable	Capable	Somewhat incapable	Incapable	Incapable	Incapable	Incapable	Somewhat incapable	Incapable	I totally agree	Partially agree	Totally disagree	I totally agree	I totally agree	Control and dispense medicines	Exchange information by e-mail or intranet	Search for technical information
Paraná – PR	Female	41 to 50 years	Desktop computer	Laptop	Smartphone	Tablet	Google Chrome	6 - 10h	Very capable	Very capable	Very capable	Very capable	Capable	Very capable	Capable	Capable	No	No	No	No	No	No	No	Weekly	Weekly	Rarely (less than once a month)	Rarely (less than once a month)	Never used	Never used	Never used	Rarely (less than once a month)	Once a month	Very Capable	Very Capable	Somewhat incapable	Incapable	Incapable	Incapable	Somewhat incapable	Very Capable	Somewhat incapable	I totally agree	I totally agree	I totally agree	I totally agree	I totally agree	Control and dispense medicines	Exchange information by e-mail or intranet	Search for technical information
Pernambuco– PE	Female	31 to 40 years	Laptop	Smartphone	Tablet		Google Chrome	6 - 10h	Very capable	Very capable	Very capable	Capable	Capable	Capable	Capable	Somewhat incapable	No	No	No	Yes	No	No	No	Daily	Weekly	Rarely (less than once a month)	Rarely (less than once a month)	Rarely (less than once a month)	Rarely (less than once a month)	Rarely (less than once a month)	Rarely (less than once a month)	Rarely (less than once a month)	Very Capable	Capable	Somewhat incapable	Somewhat incapable	Somewhat incapable	Somewhat incapable	Somewhat incapable	Somewhat incapable	Somewhat incapable	I totally agree	Partially agree	Partially agree	I totally agree	I totally agree	Control and dispense medicines	Exchange information by e-mail or intranet	Search for technical information
Ceará – CE	Male	41 to 50 years	Desktop computer	Tablet			Google Chrome	1 - 5h	Very capable	Very capable	Very capable	Somewhat incapable	Somewhat incapable	Capable	Incapable	Incapable	No	No	No	No	No	No	No	Daily	Never used	Rarely (less than once a month)	Rarely (less than once a month)	Never used	Never used	Never used	Once a month	Daily	Very Capable	Somewhat incapable	Incapable	Incapable	Incapable	Incapable	Somewhat incapable	Capable	Somewhat incapable	I totally agree	I totally agree	I totally agree	I totally agree	I totally agree	Exchange information by e-mail or intranet	Search for technical information
Piauí – PI	Male	31 to 40 years	Desktop computer	Laptop	Smartphone	Tablet	Google Chrome	1 - 5h	Very capable	Very capable	Very capable	Capable	Capable	Capable	Somewhat incapable	Somewhat incapable	Yes	Yes	No	No	No	No	No	Daily	Never used	Never used	Daily	Never used	Never used	Never used	Rarely (less than once a month)	2 to 3 times a month	Capable	Somewhat incapable	Somewhat incapable	Somewhat incapable	Somewhat incapable	Somewhat incapable	Somewhat incapable	Somewhat incapable	Somewhat incapable	I totally agree	Partially agree	Partially agree	I totally agree	I totally agree	Control and dispense medicines	Exchange information by e-mail or intranet	Search for technical information
Tocantins - TO	Female	31 to 40 years	Desktop computer	Smartphone			Google Chrome	11 - 15h	Very capable	Very capable	Capable	Capable	Capable	Capable	Somewhat incapable	Somewhat incapable	No	Yes	Yes	No	No	No	No	Daily	Rarely (less than once a month)	Rarely (less than once a month)	Rarely (less than once a month)	Never used	Never used	Never used	Never used	Rarely (less than once a month)	Capable	Capable	Capable	Somewhat incapable	Somewhat incapable	Somewhat incapable	Somewhat incapable	Capable	Capable	I totally agree	I totally agree	I do not agree or disagree	Partially agree	Partially agree	Control and dispense medicines	Exchange information by e-mail or intranet	Search for technical information
Sergipe – SE	Female	31 to 40 years	Laptop	Smartphone	Tablet		Google Chrome	6 - 10h	Very capable	Very capable	Very capable	Very capable	Capable	Capable	Somewhat incapable	Somewhat incapable	No	No	No	No	No	Yes	Yes	Daily	Daily	2 to 3 times a month	Weekly	Never used	Never used	2 to 3 times a month	Weekly	Weekly	Very Capable	Very Capable	Somewhat incapable	Incapable	Incapable	Somewhat incapable	Very Capable	Very Capable	Very Capable	I totally agree	I totally agree	Partially agree	I totally agree	I totally agree	Exchange information by e-mail or intranet	Search for technical information
Paraná – PR	Male	26 to 30 years	Desktop computer	Smartphone	Tablet		Google Chrome	6 - 10h	Very capable	Very capable	Capable	Very capable	Capable	Very capable	Somewhat incapable	Somewhat incapable	Yes	Yes	Yes	No	No	No	No	Daily	Weekly	Rarely (less than once a month)	Weekly	Rarely (less than once a month)	Once a month	Rarely (less than once a month)	Rarely (less than once a month)	Daily	Very Capable	Very Capable	Somewhat incapable	Somewhat incapable	Capable	Somewhat incapable	Capable	Very Capable	Very Capable	I totally agree	I totally agree	Totally disagree	I totally agree	I totally agree	Control and dispense medicines	Exchange information by e-mail or intranet	Search for technical information
Pernambuco– PE	Female	22 to 25 years	Laptop	Smartphone	Tablet		Google Chrome	>15h	Very capable	Very capable	Very capable	Very capable	Very capable	Very capable	Very capable	Capable	No	Yes	Yes	Yes	No	Yes	Yes	Daily	2 to 3 times a month	Weekly	Weekly	Never used	2 to 3 times a month	Never used	Daily	Weekly	Very Capable	Very Capable	Capable	Somewhat incapable	Capable	Incapable	Very Capable	Very Capable	Very Capable	I totally agree	I totally agree	I totally agree	I totally agree	I totally agree	Control and dispense medicines	Exchange information by e-mail or intranet	Search for technical information
São Paulo – SP	Male	31 to 40 years	Smartphone				Google Chrome	6 - 10h	Very capable	Very capable	Very capable	Very capable	Capable	Capable	Somewhat incapable	Somewhat incapable	No	No	No	No	No	No	No	Daily	Weekly	Rarely (less than once a month)	2 to 3 times a month	Never used	Rarely (less than once a month)	Never used	Weekly	Daily	Very Capable	Very Capable	Somewhat incapable	Incapable	Capable	Incapable	Very Capable	Very Capable	Very Capable	I totally agree	I totally agree	I totally agree	I totally agree	I totally agree	Control and dispense medicines	Exchange information by e-mail or intranet	Search for technical information
Bahia - BA	Male	26 to 30 years	Desktop computer	Smartphone			Google Chrome	>15h	Very capable	Very capable	Capable	Capable	Capable	Capable	Somewhat incapable	Somewhat incapable	No	No	No	No	No	No	Yes	Weekly	Rarely (less than once a month)	2 to 3 times a month	2 to 3 times a month	Never used	Rarely (less than once a month)	Never used	Daily	Daily	Capable	Somewhat incapable	Somewhat incapable	Incapable	Somewhat incapable	Somewhat incapable	Capable	Capable	Somewhat incapable	Partially agree	Partially agree	Totally disagree	I totally agree	I totally agree	Exchange information by e-mail or intranet	Search for technical information
Minas Gerais – MG	Female	22 to 25 years	Desktop computer	Laptop	Smartphone		Google Chrome	6 - 10h	Very capable	Very capable	Capable	Capable	Capable	Capable	Incapable	Somewhat incapable	No	No	No	No	No	Yes	Yes	Daily	Rarely (less than once a month)	Rarely (less than once a month)	Rarely (less than once a month)	Never used	Never used	Never used	Never used	Weekly	Very Capable	Very Capable	Very Capable	Incapable	Incapable	Incapable	Incapable	Capable	Capable	I totally agree	I totally agree	I totally agree	Partially agree	I totally agree	Control and dispense medicines	Exchange information by e-mail or intranet	Search for technical information
Paraná – PR	Female	31 to 40 years	Laptop	Smartphone			Google Chrome	>15h	Very capable	Capable	Capable	Capable	Capable	Capable	Somewhat incapable	Somewhat incapable	Yes	Yes	Yes	No	No	No	Yes	Daily	Weekly	Rarely (less than once a month)	Rarely (less than once a month)	Never used	Never used	Never used	Never used	Never used	Very Capable	Capable	Somewhat incapable	Incapable	Incapable	Incapable	Incapable	Incapable	Somewhat incapable	I totally agree	Partially agree	Partially agree	Partially agree	I totally agree	Control and dispense medicines	Exchange information by e-mail or intranet	Search for technical information
Rio de Janeiro – RJ	Female	31 to 40 years	Desktop computer				Google Chrome	>15h	Very capable	Very capable	Capable	Capable	Capable	Capable	Somewhat incapable	Capable	No	No	No	No	Yes	Yes	Yes	Weekly	Weekly	2 to 3 times a month	2 to 3 times a month	Never used	Never used	Rarely (less than once a month)	Once a month	2 to 3 times a month	Very Capable	Very Capable	Very Capable	Incapable	Incapable	Somewhat incapable	Capable	Capable	Capable	I totally agree	I totally agree	Partially agree	I totally agree	I totally agree	Control and dispense medicines	Exchange information by e-mail or intranet	Search for technical information
Bahia - BA	Female	31 to 40 years	Laptop	Smartphone			Google Chrome	1 - 5h	Very capable	Very capable	Capable	Capable	Capable	Very capable	Somewhat incapable	Incapable	Yes	Yes	Yes	Yes	No	Yes	Yes	Daily	2 to 3 times a month	2 to 3 times a month	2 to 3 times a month	Never used	Daily	Never used	Weekly	Weekly	Very Capable	Capable	Capable	Capable	Very Capable	Incapable	Very Capable	Capable	Capable	I totally agree	I totally agree	I totally agree	I totally agree	I totally agree	Control and dispense medicines	Exchange information by e-mail or intranet	Search for technical information
Rio de Janeiro – RJ	Female	41 to 50 years	Laptop	Smartphone	Tablet		Google Chrome	>15h	Very capable	Very capable	Very capable	Capable	Capable	Very capable	Somewhat incapable	Incapable	Yes	Yes	Yes	No	No	Yes	Yes	Weekly	Rarely (less than once a month)	Rarely (less than once a month)	Weekly	Rarely (less than once a month)	Weekly	Rarely (less than once a month)	Rarely (less than once a month)	Weekly	Very Capable	Capable	Capable	Incapable	Capable	Somewhat incapable	Somewhat incapable	Capable	Capable	I totally agree	I totally agree	I totally agree	I totally agree	I totally agree	Control and dispense medicines	Exchange information by e-mail or intranet	Search for technical information
[truncated: 6 more columns]
